# Supplementary material for: Distinguishing between apparent and actual randomness: a preliminary examination with Australian ants
Source: Behav Ecol Sociobiol. 2018 Jun 20;72(7):113. doi: 10.1007/s00265-018-2527-1 (PMC6010489; doi:10.1007/s00265-018-2527-1)
Supplement: Supplementary file 2 — (XLSX 176 kb) [file 265_2018_2527_MOESM2_ESM.xlsx]

## Sheet: ant_data
x	y	segment.number	Condition	day	ant.id
0	0	NA	Natural-day	D	ND01
-0.144996	-0.15755	1	Natural-day	D	ND01
-0.0421281	-0.17338	2	Natural-day	D	ND01
-0.00595255	-0.284385	3	Natural-day	D	ND01
-0.123685	-0.330565	4	Natural-day	D	ND01
-0.0988916	-0.23058	5	Natural-day	D	ND01
0.180751	-0.09879	6	Natural-day	D	ND01
0.0814904	-0.048815	7	Natural-day	D	ND01
0.0374962	-0.337215	8	Natural-day	D	ND01
-0.0510019	-0.39207	9	Natural-day	D	ND01
-0.429759	-0.281785	10	Natural-day	D	ND01
-0.491494	-0.356705	11	Natural-day	D	ND01
-0.397353	-0.39913	12	Natural-day	D	ND01
-0.181143	0.16577	13	Natural-day	D	ND01
-0.264728	0.13875	14	Natural-day	D	ND01
-0.313451	0.225665	15	Natural-day	D	ND01
-0.22752	0.285565	16	Natural-day	D	ND01
-0.186417	0.199865	17	Natural-day	D	ND01
-0.619842	-0.105955	18	Natural-day	D	ND01
-0.669848	-0.016515	19	Natural-day	D	ND01
-0.618345	0.072245	20	Natural-day	D	ND01
-0.514392	0.088015	21	Natural-day	D	ND01
-0.507443	-0.015575	22	Natural-day	D	ND01
-0.684698	-0.081055	23	Natural-day	D	ND01
-0.887483	0.097225	24	Natural-day	D	ND01
-0.95948	0.041205	25	Natural-day	D	ND01
-0.96381	0.130905	26	Natural-day	D	ND01
-1.05668	0.172075	27	Natural-day	D	ND01
-0.923748	0.440765	28	Natural-day	D	ND01
-0.991429	0.51494	29	Natural-day	D	ND01
-0.918326	0.59877	30	Natural-day	D	ND01
-0.933552	0.816055	31	Natural-day	D	ND01
-0.826936	0.810355	32	Natural-day	D	ND01
-0.807248	0.91536	33	Natural-day	D	ND01
-0.871138	0.992085	34	Natural-day	D	ND01
-0.829814	1.08584	35	Natural-day	D	ND01
-0.747195	1.06105	36	Natural-day	D	ND01
-0.490848	1.48843	37	Natural-day	D	ND01
-0.416815	1.41302	38	Natural-day	D	ND01
-0.362744	1.49675	39	Natural-day	D	ND01
0.147214	1.51613	40	Natural-day	D	ND01
0.236272	1.69232	41	Natural-day	D	ND01
0.317807	1.63592	42	Natural-day	D	ND01
0.295515	1.54227	43	Natural-day	D	ND01
0.359346	1.47565	44	Natural-day	D	ND01
0.417245	1.55561	45	Natural-day	D	ND01
0.155734	1.57811	46	Natural-day	D	ND01
0.162645	2.13295	47	Natural-day	D	ND01
0.0648821	2.14376	48	Natural-day	D	ND01
0.118591	2.07203	49	Natural-day	D	ND01
0.216141	2.09787	50	Natural-day	D	ND01
0.247307	2.19284	51	Natural-day	D	ND01
-0.697567	2.77502	52	Natural-day	D	ND01
-0.633228	2.83859	53	Natural-day	D	ND01
-0.856255	3.00664	54	Natural-day	D	ND01
-0.788153	3.07781	55	Natural-day	D	ND01
-0.685374	3.07714	56	Natural-day	D	ND01
-0.614779	3.15591	57	Natural-day	D	ND01
-0.556031	3.09053	58	Natural-day	D	ND01
-1.12921	2.16338	59	Natural-day	D	ND01
-1.16272	2.25292	60	Natural-day	D	ND01
-1.11117	2.3341	61	Natural-day	D	ND01
-1.01467	2.32202	62	Natural-day	D	ND01
-0.992288	2.4005	63	Natural-day	D	ND01
-1.28973	2.49104	64	Natural-day	D	ND01
-1.32848	2.39097	65	Natural-day	D	ND01
-1.25337	2.34844	66	Natural-day	D	ND01
-1.09984	2.56543	67	Natural-day	D	ND01
-1.05368	2.48356	68	Natural-day	D	ND01
-1.23135	2.27274	69	Natural-day	D	ND01
-1.22058	2.16664	70	Natural-day	D	ND01
-1.06393	2.06645	71	Natural-day	D	ND01
-1.15506	2.02674	72	Natural-day	D	ND01
-0.895644	1.27755	73	Natural-day	D	ND01
-0.804357	1.28946	74	Natural-day	D	ND01
-0.663485	1.50133	75	Natural-day	D	ND01
-0.432911	1.34469	76	Natural-day	D	ND01
-0.416616	1.16153	77	Natural-day	D	ND01
-0.181151	1.03652	78	Natural-day	D	ND01
-0.22578	0.856805	79	Natural-day	D	ND01
-0.125583	0.863705	80	Natural-day	D	ND01
-0.0619726	0.617635	81	Natural-day	D	ND01
0.0256183	0.61056	82	Natural-day	D	ND01
0.0885192	0.70318	83	Natural-day	D	ND01
0.223771	0.57379	84	Natural-day	D	ND01
0.192501	0.27915	85	Natural-day	D	ND01
0.270134	0.239155	86	Natural-day	D	ND01
0.325349	-0.525115	87	Natural-day	D	ND01
0.483159	-0.388975	88	Natural-day	D	ND01
0.500155	-0.474815	89	Natural-day	D	ND01
0.404081	-0.53603	90	Natural-day	D	ND01
0.486877	-0.59116	91	Natural-day	D	ND01
0.630826	-0.47153	92	Natural-day	D	ND01
0.719774	-0.49376	93	Natural-day	D	ND01
0.725912	-0.67571	94	Natural-day	D	ND01
1.02342	-0.56151	95	Natural-day	D	ND01
1.11766	-0.620365	96	Natural-day	D	ND01
1.47868	-0.302325	97	Natural-day	D	ND01
1.5207	-0.7621	98	Natural-day	D	ND01
1.10278	-0.898485	99	Natural-day	D	ND01
0.974846	-1.15198	100	Natural-day	D	ND01
0.786608	-1.07472	101	Natural-day	D	ND01
0.819072	-0.9848	102	Natural-day	D	ND01
0.904406	-1.03991	103	Natural-day	D	ND01
0.883965	-1.23339	104	Natural-day	D	ND01
0.96432	-1.30496	105	Natural-day	D	ND01
1.37994	-1.21029	106	Natural-day	D	ND01
1.66824	-1.69139	107	Natural-day	D	ND01
1.85865	-1.70545	108	Natural-day	D	ND01
1.88221	-1.6118	109	Natural-day	D	ND01
1.9657	-1.56835	110	Natural-day	D	ND01
2.04972	-1.61589	111	Natural-day	D	ND01
2.12179	-1.57376	112	Natural-day	D	ND01
1.89194	-0.888855	113	Natural-day	D	ND01
1.80427	-0.86788	114	Natural-day	D	ND01
1.77243	-1.06522	115	Natural-day	D	ND01
1.8438	-1.11915	116	Natural-day	D	ND01
2.1746	-1.0553	117	Natural-day	D	ND01
1.75501	-0.688705	118	Natural-day	D	ND01
0	0	NA	Natural-day	D	ND02
-0.0822799	-0.20397	1	Natural-day	D	ND02
0.104564	-0.101045	2	Natural-day	D	ND02
0.0990765	0.085015	3	Natural-day	D	ND02
-0.0652202	0.15049	4	Natural-day	D	ND02
0.011894	0.38989	5	Natural-day	D	ND02
-0.205211	0.156525	6	Natural-day	D	ND02
-0.192324	0.080605	7	Natural-day	D	ND02
-0.0573394	0.03532	8	Natural-day	D	ND02
-0.158488	-0.27122	9	Natural-day	D	ND02
-0.0271887	-0.378535	10	Natural-day	D	ND02
-0.122258	-0.55215	11	Natural-day	D	ND02
-0.15168	-0.48006	12	Natural-day	D	ND02
0.00722632	-0.405045	13	Natural-day	D	ND02
0.0823675	-0.434	14	Natural-day	D	ND02
0.157355	-0.390805	15	Natural-day	D	ND02
0.134264	-0.30351	16	Natural-day	D	ND02
0.0337847	-0.327775	17	Natural-day	D	ND02
-0.111753	-0.10783	18	Natural-day	D	ND02
-0.288613	-0.11833	19	Natural-day	D	ND02
-0.404544	-0.65401	20	Natural-day	D	ND02
-0.653889	-0.68745	21	Natural-day	D	ND02
-0.689636	-0.633095	22	Natural-day	D	ND02
-0.5906	-0.52909	23	Natural-day	D	ND02
-0.269518	-0.71828	24	Natural-day	D	ND02
-0.290792	-0.88668	25	Natural-day	D	ND02
-0.204303	-0.866245	26	Natural-day	D	ND02
-0.140563	-0.919275	27	Natural-day	D	ND02
0.419979	-0.61683	28	Natural-day	D	ND02
0.409489	-0.471285	29	Natural-day	D	ND02
1.08718	-0.206565	30	Natural-day	D	ND02
0.924231	-0.174	31	Natural-day	D	ND02
0.893502	-0.085455	32	Natural-day	D	ND02
1.00164	-0.075105	33	Natural-day	D	ND02
1.04476	-0.004125	34	Natural-day	D	ND02
0.904523	0.117095	35	Natural-day	D	ND02
1.17126	0.34677	36	Natural-day	D	ND02
1.15577	0.4518	37	Natural-day	D	ND02
1.29292	0.584995	38	Natural-day	D	ND02
1.37573	0.54087	39	Natural-day	D	ND02
1.44686	0.601775	40	Natural-day	D	ND02
1.5271	0.569035	41	Natural-day	D	ND02
1.61354	0.61352	42	Natural-day	D	ND02
1.77934	0.437925	43	Natural-day	D	ND02
2.0286	0.509335	44	Natural-day	D	ND02
2.87077	-1.16355	45	Natural-day	D	ND02
3.02342	-1.13538	46	Natural-day	D	ND02
3.28291	-2.28038	47	Natural-day	D	ND02
0	0	NA	Natural-day	D	ND03
-0.103264	-0.20253	1	Natural-day	D	ND03
-0.205041	-0.20369	2	Natural-day	D	ND03
-0.175654	-0.08467	3	Natural-day	D	ND03
-0.143951	-0.180955	4	Natural-day	D	ND03
-0.193655	-0.263225	5	Natural-day	D	ND03
-0.161937	-0.34558	6	Natural-day	D	ND03
0.221012	-0.328255	7	Natural-day	D	ND03
0.220911	-0.423245	8	Natural-day	D	ND03
-0.0169028	-0.341935	9	Natural-day	D	ND03
0.0200867	-0.252055	10	Natural-day	D	ND03
-0.204102	-0.516515	11	Natural-day	D	ND03
-0.543108	0.113295	12	Natural-day	D	ND03
-0.150045	0.069815	13	Natural-day	D	ND03
-0.100358	0.13689	14	Natural-day	D	ND03
0.32198	0.107315	15	Natural-day	D	ND03
0.871174	0.931225	16	Natural-day	D	ND03
0.605624	1.2494	17	Natural-day	D	ND03
0.662958	1.32912	18	Natural-day	D	ND03
0.580541	1.58885	19	Natural-day	D	ND03
0.499148	1.61426	20	Natural-day	D	ND03
0.468521	1.52564	21	Natural-day	D	ND03
0.544855	1.52809	22	Natural-day	D	ND03
0.581839	1.61291	23	Natural-day	D	ND03
0.527224	1.69655	24	Natural-day	D	ND03
0.609971	1.74713	25	Natural-day	D	ND03
1.21621	1.18543	26	Natural-day	D	ND03
1.88982	1.76224	27	Natural-day	D	ND03
1.84538	1.84588	28	Natural-day	D	ND03
1.6659	1.75488	29	Natural-day	D	ND03
1.67215	1.65102	30	Natural-day	D	ND03
2.06901	1.58474	31	Natural-day	D	ND03
1.88097	0.621135	32	Natural-day	D	ND03
1.79315	0.589565	33	Natural-day	D	ND03
1.74189	0.23753	34	Natural-day	D	ND03
1.47091	0.237815	35	Natural-day	D	ND03
1.35784	0.387385	36	Natural-day	D	ND03
0.677316	0.476755	37	Natural-day	D	ND03
0.40349	1.38639	38	Natural-day	D	ND03
0.319543	1.40295	39	Natural-day	D	ND03
0.263657	1.48786	40	Natural-day	D	ND03
0.505815	1.90175	41	Natural-day	D	ND03
-0.00612567	2.61027	42	Natural-day	D	ND03
-0.180422	2.60538	43	Natural-day	D	ND03
-0.418026	2.88426	44	Natural-day	D	ND03
-0.337818	2.9399	45	Natural-day	D	ND03
-0.366982	3.03112	46	Natural-day	D	ND03
-0.317265	3.12606	47	Natural-day	D	ND03
-0.813937	3.83709	48	Natural-day	D	ND03
-0.894095	3.8283	49	Natural-day	D	ND03
0	0	NA	Natural-day	D	ND04
-0.154838	-0.12963	1	Natural-day	D	ND04
0.0764224	-0.1077	2	Natural-day	D	ND04
0.175786	-0.257225	3	Natural-day	D	ND04
-0.0781162	-0.42507	4	Natural-day	D	ND04
-0.163338	-0.37827	5	Natural-day	D	ND04
0.0879044	-0.13559	6	Natural-day	D	ND04
0.108363	-0.214205	7	Natural-day	D	ND04
-0.035079	-0.31718	8	Natural-day	D	ND04
-0.0974171	-0.275415	9	Natural-day	D	ND04
-0.0570165	-0.10791	10	Natural-day	D	ND04
0.204691	-0.05295	11	Natural-day	D	ND04
0.312903	-0.17202	12	Natural-day	D	ND04
0.249879	-0.49812	13	Natural-day	D	ND04
-0.101855	-0.68134	14	Natural-day	D	ND04
-0.0572598	-0.753575	15	Natural-day	D	ND04
-0.127108	-0.78413	16	Natural-day	D	ND04
-0.183124	-0.722065	17	Natural-day	D	ND04
-0.142607	-0.62813	18	Natural-day	D	ND04
-0.204945	-0.58637	19	Natural-day	D	ND04
-0.144035	-0.52919	20	Natural-day	D	ND04
-0.405797	-0.5499	21	Natural-day	D	ND04
-0.378127	-0.36846	22	Natural-day	D	ND04
-0.449365	-0.32418	23	Natural-day	D	ND04
-0.398965	-0.05137	24	Natural-day	D	ND04
-0.0765052	0.15971	25	Natural-day	D	ND04
-0.173954	0.70247	26	Natural-day	D	ND04
-0.243913	0.74168	27	Natural-day	D	ND04
-0.358109	0.628605	28	Natural-day	D	ND04
-0.283027	0.56403	29	Natural-day	D	ND04
-0.232324	0.646565	30	Natural-day	D	ND04
-0.718842	0.510065	31	Natural-day	D	ND04
-0.855524	0.15213	32	Natural-day	D	ND04
-1.11983	0.133955	33	Natural-day	D	ND04
-1.15779	0.032415	34	Natural-day	D	ND04
-1.25183	0.02846	35	Natural-day	D	ND04
-1.23037	0.118555	36	Natural-day	D	ND04
-1.63375	0.448995	37	Natural-day	D	ND04
-1.59833	0.54799	38	Natural-day	D	ND04
-1.46084	0.399795	39	Natural-day	D	ND04
-1.40906	0.60157	40	Natural-day	D	ND04
-1.30995	0.61314	41	Natural-day	D	ND04
-1.26025	0.53077	42	Natural-day	D	ND04
-1.34276	0.46975	43	Natural-day	D	ND04
-1.36578	0.55724	44	Natural-day	D	ND04
-1.26794	0.57135	45	Natural-day	D	ND04
-1.20049	0.50676	46	Natural-day	D	ND04
-1.12813	0.558885	47	Natural-day	D	ND04
-1.21336	0.60822	48	Natural-day	D	ND04
-1.16392	0.686945	49	Natural-day	D	ND04
-1.09145	0.67057	50	Natural-day	D	ND04
-1.01152	0.75188	51	Natural-day	D	ND04
-0.149014	0.20399	52	Natural-day	D	ND04
-0.221384	0.16075	53	Natural-day	D	ND04
-0.175508	0.082175	54	Natural-day	D	ND04
-0.46188	-0.445975	55	Natural-day	D	ND04
-0.288457	-0.81483	56	Natural-day	D	ND04
0.162516	-0.702485	57	Natural-day	D	ND04
0.100547	-0.89286	58	Natural-day	D	ND04
0.292477	-0.91285	59	Natural-day	D	ND04
0.353912	-1.18548	60	Natural-day	D	ND04
0.595448	-1.23203	61	Natural-day	D	ND04
0.738825	-1.08847	62	Natural-day	D	ND04
0.699158	-0.91855	63	Natural-day	D	ND04
0.776607	-0.87276	64	Natural-day	D	ND04
1.20898	-1.05093	65	Natural-day	D	ND04
1.0817	-0.92936	66	Natural-day	D	ND04
1.05401	-1.09811	67	Natural-day	D	ND04
1.23073	-1.14096	68	Natural-day	D	ND04
1.26982	-0.949355	69	Natural-day	D	ND04
1.34866	-0.978405	70	Natural-day	D	ND04
1.36828	-1.32594	71	Natural-day	D	ND04
1.0561	-1.61058	72	Natural-day	D	ND04
1.10959	-1.6828	73	Natural-day	D	ND04
1.29509	-1.6546	74	Natural-day	D	ND04
1.28465	-1.48083	75	Natural-day	D	ND04
1.19689	-1.43657	76	Natural-day	D	ND04
0.452639	-1.73331	77	Natural-day	D	ND04
0.280126	-1.13739	78	Natural-day	D	ND04
0.546907	-1.07608	79	Natural-day	D	ND04
0.652793	-1.33089	80	Natural-day	D	ND04
0.735447	-1.36119	81	Natural-day	D	ND04
1.06101	-0.701065	82	Natural-day	D	ND04
1.10689	-0.78471	83	Natural-day	D	ND04
1.3713	-0.831225	84	Natural-day	D	ND04
1.42181	-0.629455	85	Natural-day	D	ND04
1.50193	-0.65977	86	Natural-day	D	ND04
1.54051	-0.94512	87	Natural-day	D	ND04
1.8496	-1.12095	88	Natural-day	D	ND04
2.4305	-0.399525	89	Natural-day	D	ND04
2.61254	-0.588245	90	Natural-day	D	ND04
2.54018	-0.642905	91	Natural-day	D	ND04
2.47782	-0.58719	92	Natural-day	D	ND04
2.56385	-0.339695	93	Natural-day	D	ND04
2.65027	-0.343365	94	Natural-day	D	ND04
2.77661	-0.67424	95	Natural-day	D	ND04
2.69536	-0.72384	96	Natural-day	D	ND04
2.762	-1.07384	97	Natural-day	D	ND04
2.61604	-1.19585	98	Natural-day	D	ND04
2.64795	-1.28079	99	Natural-day	D	ND04
2.48579	-1.60197	100	Natural-day	D	ND04
2.4158	-1.5412	101	Natural-day	D	ND04
2.4587	-1.34578	102	Natural-day	D	ND04
2.32168	-1.49568	103	Natural-day	D	ND04
2.34377	-1.80008	104	Natural-day	D	ND04
2.24978	-1.8294	105	Natural-day	D	ND04
2.17144	-1.31579	106	Natural-day	D	ND04
2.09642	-1.29435	107	Natural-day	D	ND04
1.93222	-1.92631	108	Natural-day	D	ND04
1.7428	-1.88856	109	Natural-day	D	ND04
1.69844	-1.95966	110	Natural-day	D	ND04
1.80689	-2.22842	111	Natural-day	D	ND04
1.66981	-2.33645	112	Natural-day	D	ND04
1.78439	-2.46566	113	Natural-day	D	ND04
1.65369	-2.59398	114	Natural-day	D	ND04
1.57106	-2.57762	115	Natural-day	D	ND04
1.57472	-2.47741	116	Natural-day	D	ND04
1.83642	-2.42118	117	Natural-day	D	ND04
1.74879	-3.2547	118	Natural-day	D	ND04
1.86058	-3.2279	119	Natural-day	D	ND04
1.8833	-3.12891	120	Natural-day	D	ND04
1.24102	-2.81408	121	Natural-day	D	ND04
1.18906	-2.90677	122	Natural-day	D	ND04
1.27048	-2.96245	123	Natural-day	D	ND04
1.33265	-2.89893	124	Natural-day	D	ND04
1.31852	-2.80382	125	Natural-day	D	ND04
1.2422	-2.75827	126	Natural-day	D	ND04
1.06309	-2.80549	127	Natural-day	D	ND04
1.20009	-2.64925	128	Natural-day	D	ND04
1.14194	-2.84215	129	Natural-day	D	ND04
1.04284	-2.8588	130	Natural-day	D	ND04
1.00456	-2.76372	131	Natural-day	D	ND04
1.11358	-2.5923	132	Natural-day	D	ND04
1.22924	-2.601	133	Natural-day	D	ND04
1.42161	-2.89499	134	Natural-day	D	ND04
1.35459	-3.1069	135	Natural-day	D	ND04
1.24395	-3.05891	136	Natural-day	D	ND04
1.41539	-2.97999	137	Natural-day	D	ND04
1.45365	-3.0649	138	Natural-day	D	ND04
1.40043	-3.16016	139	Natural-day	D	ND04
0.729014	-2.90876	140	Natural-day	D	ND04
0.78858	-2.80592	141	Natural-day	D	ND04
0.849687	-2.87306	142	Natural-day	D	ND04
0.775413	-2.518	143	Natural-day	D	ND04
0.833779	-2.45955	144	Natural-day	D	ND04
0.780276	-2.37973	145	Natural-day	D	ND04
0.679934	-2.41413	146	Natural-day	D	ND04
0.620927	-2.86835	147	Natural-day	D	ND04
0.519302	-2.89514	148	Natural-day	D	ND04
0.673272	-3.0192	149	Natural-day	D	ND04
0.637836	-3.11185	150	Natural-day	D	ND04
0.69898	-3.20186	151	Natural-day	D	ND04
0.659735	-3.29705	152	Natural-day	D	ND04
0.49443	-3.23766	153	Natural-day	D	ND04
0.494581	-3.33281	154	Natural-day	D	ND04
0.419702	-3.39635	155	Natural-day	D	ND04
0.338263	-3.33051	156	Natural-day	D	ND04
0.350784	-3.21256	157	Natural-day	D	ND04
0.269417	-3.19236	158	Natural-day	D	ND04
0.160373	-3.34856	159	Natural-day	D	ND04
0.0811888	-3.10261	160	Natural-day	D	ND04
0.255161	-3.0186	161	Natural-day	D	ND04
0.23977	-2.92984	162	Natural-day	D	ND04
-0.674127	-3.63021	163	Natural-day	D	ND04
-0.676225	-3.9093	164	Natural-day	D	ND04
-0.625326	-3.94981	165	Natural-day	D	ND04
0	0	NA	Natural-day	D	ND05
-0.20682	-0.154405	1	Natural-day	D	ND05
-0.0773098	-0.14163	2	Natural-day	D	ND05
-0.00862816	-0.24519	3	Natural-day	D	ND05
-0.138153	-0.244065	4	Natural-day	D	ND05
-0.0442926	-0.14286	5	Natural-day	D	ND05
0.0725609	-0.169275	6	Natural-day	D	ND05
-0.36381	-0.596905	7	Natural-day	D	ND05
-0.263526	-0.565205	8	Natural-day	D	ND05
-0.264917	-0.451465	9	Natural-day	D	ND05
-0.569435	-0.680535	10	Natural-day	D	ND05
-0.608909	-0.578205	11	Natural-day	D	ND05
-0.509856	-0.58316	12	Natural-day	D	ND05
-0.538869	-0.76518	13	Natural-day	D	ND05
-0.457534	-0.82702	14	Natural-day	D	ND05
-0.433505	-0.734735	15	Natural-day	D	ND05
-0.256981	-0.749715	16	Natural-day	D	ND05
-0.218789	-0.84067	17	Natural-day	D	ND05
-0.151709	-0.63207	18	Natural-day	D	ND05
-0.371182	-0.829455	19	Natural-day	D	ND05
-0.288598	-0.871075	20	Natural-day	D	ND05
-0.792262	-1.30636	21	Natural-day	D	ND05
-0.760411	-1.40491	22	Natural-day	D	ND05
-0.62086	-1.2809	23	Natural-day	D	ND05
-0.831149	-0.56201	24	Natural-day	D	ND05
-2.11149	-0.23856	25	Natural-day	D	ND05
-2.15095	-0.15013	26	Natural-day	D	ND05
-2.24486	-0.20331	27	Natural-day	D	ND05
-2.16352	-0.27021	28	Natural-day	D	ND05
-2.31671	-0.701335	29	Natural-day	D	ND05
-2.41063	-0.7444	30	Natural-day	D	ND05
-2.59233	-0.639695	31	Natural-day	D	ND05
-2.53371	-0.83679	32	Natural-day	D	ND05
-2.10579	-0.824965	33	Natural-day	D	ND05
-2.13488	-0.93242	34	Natural-day	D	ND05
-2.2377	-0.96918	35	Natural-day	D	ND05
-2.1792	-1.05	36	Natural-day	D	ND05
-2.2426	-1.13348	37	Natural-day	D	ND05
-2.17776	-1.20924	38	Natural-day	D	ND05
-1.27628	-1.10593	39	Natural-day	D	ND05
-1.26601	-1.21334	40	Natural-day	D	ND05
-0.774228	-1.54773	41	Natural-day	D	ND05
-0.893461	-1.67171	42	Natural-day	D	ND05
-0.70021	-1.89268	43	Natural-day	D	ND05
-0.73162	-2.20866	44	Natural-day	D	ND05
0.295005	-1.57188	45	Natural-day	D	ND05
0.555628	-1.85976	46	Natural-day	D	ND05
0.584735	-1.76621	47	Natural-day	D	ND05
0.537661	-1.68158	48	Natural-day	D	ND05
0.653054	-1.52853	49	Natural-day	D	ND05
0.614879	-1.45401	50	Natural-day	D	ND05
0.657957	-1.36297	51	Natural-day	D	ND05
0.750689	-1.39447	52	Natural-day	D	ND05
1.27861	-1.07795	53	Natural-day	D	ND05
1.33085	-1.24093	54	Natural-day	D	ND05
1.12521	-1.31193	55	Natural-day	D	ND05
1.08703	-1.23108	56	Natural-day	D	ND05
1.18583	-1.00096	57	Natural-day	D	ND05
1.25825	-1.03627	58	Natural-day	D	ND05
1.27622	-1.2233	59	Natural-day	D	ND05
1.2013	-1.22212	60	Natural-day	D	ND05
1.14383	-0.91254	61	Natural-day	D	ND05
1.2238	-0.885915	62	Natural-day	D	ND05
1.27974	-0.94652	63	Natural-day	D	ND05
1.08619	-0.44751	64	Natural-day	D	ND05
1.34029	-0.56731	65	Natural-day	D	ND05
0.946246	-1.39552	66	Natural-day	D	ND05
1.06204	-1.6191	67	Natural-day	D	ND05
1.41245	-1.55428	68	Natural-day	D	ND05
2.03155	-2.2007	69	Natural-day	D	ND05
2.11406	-2.17155	70	Natural-day	D	ND05
2.29267	-1.76188	71	Natural-day	D	ND05
3.07747	-1.79517	72	Natural-day	D	ND05
3.23846	-1.5334	73	Natural-day	D	ND05
3.32989	-1.5333	74	Natural-day	D	ND05
3.22209	-1.66359	75	Natural-day	D	ND05
3.12936	-1.63209	76	Natural-day	D	ND05
3.09879	-1.54492	77	Natural-day	D	ND05
3.35882	-1.27418	78	Natural-day	D	ND05
3.23361	-0.558995	79	Natural-day	D	ND05
3.32635	-0.59049	80	Natural-day	D	ND05
3.33005	-0.4957	81	Natural-day	D	ND05
3.24497	-0.48821	82	Natural-day	D	ND05
3.08197	-0.06247	83	Natural-day	D	ND05
3.15049	-0.00932	84	Natural-day	D	ND05
3.12872	0.15748	85	Natural-day	D	ND05
3.29258	0.114685	86	Natural-day	D	ND05
3.56284	0.32097	87	Natural-day	D	ND05
3.20722	0.38126	88	Natural-day	D	ND05
3.11807	0.62761	89	Natural-day	D	ND05
2.87923	0.72341	90	Natural-day	D	ND05
2.75181	1.13528	91	Natural-day	D	ND05
2.83174	1.19982	92	Natural-day	D	ND05
2.35147	1.45208	93	Natural-day	D	ND05
2.31855	1.3661	94	Natural-day	D	ND05
2.37196	1.2916	95	Natural-day	D	ND05
2.52308	1.29049	96	Natural-day	D	ND05
2.28825	1.19799	97	Natural-day	D	ND05
2.22087	1.275	98	Natural-day	D	ND05
2.14762	0.89831	99	Natural-day	D	ND05
0	0	NA	Natural-day	D	ND06
-0.227061	-0.22658	1	Natural-day	D	ND06
-0.0543587	-0.19475	2	Natural-day	D	ND06
-0.255951	0.485095	3	Natural-day	D	ND06
-0.195065	0.54712	4	Natural-day	D	ND06
-0.112488	0.53585	5	Natural-day	D	ND06
-0.30393	0.268865	6	Natural-day	D	ND06
-0.376402	0.323125	7	Natural-day	D	ND06
-0.368909	0.41921	8	Natural-day	D	ND06
-0.424876	0.478555	9	Natural-day	D	ND06
-0.473045	0.40517	10	Natural-day	D	ND06
-0.400571	0.349645	11	Natural-day	D	ND06
-0.316786	0.38515	12	Natural-day	D	ND06
-0.317045	0.57983	13	Natural-day	D	ND06
-0.057988	0.624415	14	Natural-day	D	ND06
-0.109664	0.322215	15	Natural-day	D	ND06
-0.077081	0.65473	16	Natural-day	D	ND06
-0.299444	0.71638	17	Natural-day	D	ND06
-0.578489	0.4202	18	Natural-day	D	ND06
-0.621739	0.46818	19	Natural-day	D	ND06
-0.591369	0.554185	20	Natural-day	D	ND06
-0.522771	0.547955	21	Natural-day	D	ND06
-0.531098	0.12319	22	Natural-day	D	ND06
-0.444719	0.118245	23	Natural-day	D	ND06
-0.480358	0.17382	24	Natural-day	D	ND06
-0.532311	0.080205	25	Natural-day	D	ND06
-0.381201	0.110745	26	Natural-day	D	ND06
-0.385125	0.1967	27	Natural-day	D	ND06
-0.743723	0.503415	28	Natural-day	D	ND06
-0.603218	0.867675	29	Natural-day	D	ND06
-0.669285	0.881495	30	Natural-day	D	ND06
-0.700962	0.823305	31	Natural-day	D	ND06
-0.74296	0.88519	32	Natural-day	D	ND06
-0.670861	1.11157	33	Natural-day	D	ND06
-0.410472	1.10939	34	Natural-day	D	ND06
-0.358307	1.04371	35	Natural-day	D	ND06
-0.27578	1.06911	36	Natural-day	D	ND06
-0.185379	0.904885	37	Natural-day	D	ND06
-0.188356	1.23356	38	Natural-day	D	ND06
-0.269689	1.26506	39	Natural-day	D	ND06
-0.343286	1.20934	40	Natural-day	D	ND06
-0.465385	1.3318	41	Natural-day	D	ND06
-0.516102	1.26347	42	Natural-day	D	ND06
-0.775274	1.30611	43	Natural-day	D	ND06
-0.85684	1.51206	44	Natural-day	D	ND06
-1.00165	1.51819	45	Natural-day	D	ND06
-1.25266	1.14999	46	Natural-day	D	ND06
-1.19668	1.08433	47	Natural-day	D	ND06
-1.16628	1.1501	48	Natural-day	D	ND06
-1.23749	1.20437	49	Natural-day	D	ND06
-1.31494	1.18277	50	Natural-day	D	ND06
-1.42632	0.889345	51	Natural-day	D	ND06
-1.49876	0.91959	52	Natural-day	D	ND06
-1.53073	1.0801	53	Natural-day	D	ND06
-2.31634	1.5607	54	Natural-day	D	ND06
-2.40632	1.40888	55	Natural-day	D	ND06
-2.31104	1.39132	56	Natural-day	D	ND06
-2.19815	1.50903	57	Natural-day	D	ND06
-2.20462	1.6013	58	Natural-day	D	ND06
-2.52371	1.80567	59	Natural-day	D	ND06
-2.63787	1.68796	60	Natural-day	D	ND06
-2.73188	1.70174	61	Natural-day	D	ND06
-2.76963	1.43369	62	Natural-day	D	ND06
-2.6909	1.45655	63	Natural-day	D	ND06
-2.6745	1.53495	64	Natural-day	D	ND06
-3.11932	1.73031	65	Natural-day	D	ND06
-3.05461	1.78475	66	Natural-day	D	ND06
-2.99865	1.72667	67	Natural-day	D	ND06
-3.16938	1.17149	68	Natural-day	D	ND06
-3.11718	1.07801	69	Natural-day	D	ND06
-3.02831	1.10593	70	Natural-day	D	ND06
-3.0678	1.1969	71	Natural-day	D	ND06
-3.15674	1.21701	72	Natural-day	D	ND06
-3.23273	1.05004	73	Natural-day	D	ND06
-2.98114	0.97579	74	Natural-day	D	ND06
-2.92786	1.02769	75	Natural-day	D	ND06
-2.97367	1.09336	76	Natural-day	D	ND06
-3.03455	1.02882	77	Natural-day	D	ND06
-3.02682	0.940335	78	Natural-day	D	ND06
-3.92654	0.31213	79	Natural-day	D	ND06
0	0	NA	Natural-day	D	ND07
-0.147529	-0.141615	1	Natural-day	D	ND07
0.288242	-0.06622	2	Natural-day	D	ND07
-0.0492998	0.178595	3	Natural-day	D	ND07
-0.0566822	0.3584	4	Natural-day	D	ND07
-0.127869	0.315445	5	Natural-day	D	ND07
-0.0784298	0.24194	6	Natural-day	D	ND07
0.0930959	0.280965	7	Natural-day	D	ND07
-0.024545	-0.31018	8	Natural-day	D	ND07
-0.0893693	-0.34428	9	Natural-day	D	ND07
-0.678217	0.043945	10	Natural-day	D	ND07
-0.913483	-0.16973	11	Natural-day	D	ND07
-1.20415	-0.01867	12	Natural-day	D	ND07
-1.363	-0.07924	13	Natural-day	D	ND07
-1.58257	0.048935	14	Natural-day	D	ND07
-1.63258	-0.30806	15	Natural-day	D	ND07
-1.49927	-0.353815	16	Natural-day	D	ND07
-1.49951	-0.529815	17	Natural-day	D	ND07
-1.26335	-0.603565	18	Natural-day	D	ND07
-1.14098	-1.23175	19	Natural-day	D	ND07
-1.31749	-1.20112	20	Natural-day	D	ND07
-1.29105	-1.37209	21	Natural-day	D	ND07
-1.36726	-1.37705	22	Natural-day	D	ND07
-1.4862	-1.0287	23	Natural-day	D	ND07
-1.40992	-0.97689	24	Natural-day	D	ND07
-1.33628	-1.00231	25	Natural-day	D	ND07
-1.30824	-0.92891	26	Natural-day	D	ND07
-1.44147	-0.826175	27	Natural-day	D	ND07
-1.21633	-0.587165	28	Natural-day	D	ND07
-1.13759	-0.594865	29	Natural-day	D	ND07
-0.987504	-0.43426	30	Natural-day	D	ND07
-1.09658	-0.321425	31	Natural-day	D	ND07
-0.930955	0.064535	32	Natural-day	D	ND07
-1.10348	0.225565	33	Natural-day	D	ND07
-1.03227	0.283715	34	Natural-day	D	ND07
-1.09538	0.582615	35	Natural-day	D	ND07
-0.484928	1.16804	36	Natural-day	D	ND07
-0.438052	1.07682	37	Natural-day	D	ND07
-0.267851	1.07533	38	Natural-day	D	ND07
-0.163501	1.22206	39	Natural-day	D	ND07
-0.048068	1.10669	40	Natural-day	D	ND07
0.0816025	1.19135	41	Natural-day	D	ND07
0.107243	1.36985	42	Natural-day	D	ND07
0.179653	1.37735	43	Natural-day	D	ND07
0.190859	1.20767	44	Natural-day	D	ND07
0.256848	1.162	45	Natural-day	D	ND07
0.297584	1.23032	46	Natural-day	D	ND07
0.211481	1.43302	47	Natural-day	D	ND07
0.0730995	1.48385	48	Natural-day	D	ND07
0.0592486	1.57503	49	Natural-day	D	ND07
-0.311717	1.51981	50	Natural-day	D	ND07
-0.380226	1.58068	51	Natural-day	D	ND07
-0.537768	1.5505	52	Natural-day	D	ND07
-0.608813	1.6139	53	Natural-day	D	ND07
-0.6762	1.56334	54	Natural-day	D	ND07
-0.923813	1.61685	55	Natural-day	D	ND07
-0.891893	1.74216	56	Natural-day	D	ND07
-1.1252	2.04001	57	Natural-day	D	ND07
-1.07561	2.08553	58	Natural-day	D	ND07
-1.19868	2.18952	59	Natural-day	D	ND07
-1.19604	2.26422	60	Natural-day	D	ND07
-1.4193	2.48103	61	Natural-day	D	ND07
-1.00845	2.92111	62	Natural-day	D	ND07
-0.900651	2.79942	63	Natural-day	D	ND07
-0.826971	2.80692	64	Natural-day	D	ND07
-0.708591	2.99795	65	Natural-day	D	ND07
-0.829019	3.1779	66	Natural-day	D	ND07
-0.769231	3.24493	67	Natural-day	D	ND07
-0.653765	3.15489	68	Natural-day	D	ND07
-0.50001	3.2028	69	Natural-day	D	ND07
-1.30656	2.2517	70	Natural-day	D	ND07
-1.55124	2.60022	71	Natural-day	D	ND07
-2.8517	1.79792	72	Natural-day	D	ND07
-2.80225	1.72948	73	Natural-day	D	ND07
-2.72987	1.71799	74	Natural-day	D	ND07
-2.69057	1.66096	75	Natural-day	D	ND07
-2.95613	1.59167	76	Natural-day	D	ND07
-2.97784	1.49927	77	Natural-day	D	ND07
-3.06682	1.45254	78	Natural-day	D	ND07
0	0	NA	Natural-day	D	ND08
-0.160045	-0.162025	1	Natural-day	D	ND08
0.0151254	-0.13176	2	Natural-day	D	ND08
-0.136951	0.15086	3	Natural-day	D	ND08
-1.10641	0.380925	4	Natural-day	D	ND08
-1.23855	0.198605	5	Natural-day	D	ND08
-1.41875	0.23422	6	Natural-day	D	ND08
-1.42897	0.14175	7	Natural-day	D	ND08
-1.3452	0.149285	8	Natural-day	D	ND08
-1.31341	0.22907	9	Natural-day	D	ND08
-1.51259	0.329305	10	Natural-day	D	ND08
-2.00265	0.12827	11	Natural-day	D	ND08
-2.2221	0.26906	12	Natural-day	D	ND08
-3.38916	-0.597795	13	Natural-day	D	ND08
-3.39562	-0.74094	14	Natural-day	D	ND08
-3.45657	-0.776365	15	Natural-day	D	ND08
-3.53903	-0.734495	16	Natural-day	D	ND08
-3.53769	-0.642015	17	Natural-day	D	ND08
-3.29401	-0.651075	18	Natural-day	D	ND08
-3.28252	-0.567475	19	Natural-day	D	ND08
-3.50325	-0.436815	20	Natural-day	D	ND08
-3.50572	-0.35067	21	Natural-day	D	ND08
-3.57044	-0.33415	22	Natural-day	D	ND08
-3.60356	-0.48361	23	Natural-day	D	ND08
-3.24694	-0.510495	24	Natural-day	D	ND08
-3.18241	-0.75251	25	Natural-day	D	ND08
-3.26495	-0.809455	26	Natural-day	D	ND08
-3.21551	-0.88677	27	Natural-day	D	ND08
-3.359	-0.975335	28	Natural-day	D	ND08
-3.34892	-1.06529	29	Natural-day	D	ND08
-3.06716	-1.06045	30	Natural-day	D	ND08
-2.94167	-1.26197	31	Natural-day	D	ND08
-2.56219	-1.2648	32	Natural-day	D	ND08
-2.61925	-1.19888	33	Natural-day	D	ND08
-2.07956	-0.83066	34	Natural-day	D	ND08
-1.92604	-0.897925	35	Natural-day	D	ND08
-1.87923	-1.08418	36	Natural-day	D	ND08
-1.45643	-0.870425	37	Natural-day	D	ND08
-1.38411	-0.90469	38	Natural-day	D	ND08
-1.27109	-0.821165	39	Natural-day	D	ND08
0.355729	-1.14169	40	Natural-day	D	ND08
0.322602	-1.30383	41	Natural-day	D	ND08
0.424131	-1.30897	42	Natural-day	D	ND08
0.566103	-1.52951	43	Natural-day	D	ND08
0.657486	-1.52578	44	Natural-day	D	ND08
1.25554	-2.78042	45	Natural-day	D	ND08
1.34313	-2.75262	46	Natural-day	D	ND08
1.37238	-2.68297	47	Natural-day	D	ND08
1.28104	-2.62589	48	Natural-day	D	ND08
1.26207	-2.541	49	Natural-day	D	ND08
1.33698	-2.50812	50	Natural-day	D	ND08
1.48284	-2.62478	51	Natural-day	D	ND08
1.43398	-3.42539	52	Natural-day	D	ND08
1.35781	-3.44304	53	Natural-day	D	ND08
1.01034	-3.08809	54	Natural-day	D	ND08
1.02063	-2.91579	55	Natural-day	D	ND08
0.694455	-2.91806	56	Natural-day	D	ND08
0.704528	-3.01944	57	Natural-day	D	ND08
0.794658	-2.99544	58	Natural-day	D	ND08
0.74521	-2.9333	59	Natural-day	D	ND08
0.577687	-2.92304	60	Natural-day	D	ND08
0.58792	-2.82296	61	Natural-day	D	ND08
0.891361	-2.68512	62	Natural-day	D	ND08
1.16523	-3.03374	63	Natural-day	D	ND08
1.13865	-2.93868	64	Natural-day	D	ND08
1.1958	-2.88932	65	Natural-day	D	ND08
1.41632	-3.28854	66	Natural-day	D	ND08
1.58764	-3.31529	67	Natural-day	D	ND08
1.7388	-3.14944	68	Natural-day	D	ND08
1.91265	-3.17744	69	Natural-day	D	ND08
1.92909	-3.26109	70	Natural-day	D	ND08
1.85291	-3.29649	71	Natural-day	D	ND08
1.76437	-2.91511	72	Natural-day	D	ND08
1.44427	-3.25564	73	Natural-day	D	ND08
1.00894	-3.26164	74	Natural-day	D	ND08
1.00519	-3.18814	75	Natural-day	D	ND08
1.10674	-3.16414	76	Natural-day	D	ND08
0.937055	-2.68009	77	Natural-day	D	ND08
0.670427	-2.8091	78	Natural-day	D	ND08
0.519464	-2.7241	79	Natural-day	D	ND08
0.449615	-2.77978	80	Natural-day	D	ND08
0.529565	-2.78998	81	Natural-day	D	ND08
0.709925	-2.61657	82	Natural-day	D	ND08
1.28979	-2.80579	83	Natural-day	D	ND08
1.49484	-3.49889	84	Natural-day	D	ND08
0.180856	-3.99319	85	Natural-day	D	ND08
0	0	NA	Natural-day	D	ND09
-0.19063	-0.15414	1	Natural-day	D	ND09
0.159763	-0.14701	2	Natural-day	D	ND09
0.212955	-0.243255	3	Natural-day	D	ND09
-0.094178	-1.13376	4	Natural-day	D	ND09
-0.0040919	-1.17058	5	Natural-day	D	ND09
0.074713	-1.09855	6	Natural-day	D	ND09
0.677567	-3.13424	7	Natural-day	D	ND09
0.763903	-3.12679	8	Natural-day	D	ND09
0.605371	-3.00889	9	Natural-day	D	ND09
0.613103	-2.92284	10	Natural-day	D	ND09
0.932828	-3.06624	11	Natural-day	D	ND09
1.54019	-2.65957	12	Natural-day	D	ND09
1.6087	-2.69637	13	Natural-day	D	ND09
1.62501	-2.84192	14	Natural-day	D	ND09
1.56526	-2.90005	15	Natural-day	D	ND09
1.41936	-2.83278	16	Natural-day	D	ND09
1.41439	-2.75053	17	Natural-day	D	ND09
1.56677	-2.72035	18	Natural-day	D	ND09
1.59333	-2.79759	19	Natural-day	D	ND09
1.47879	-3.01254	20	Natural-day	D	ND09
1.71312	-3.40769	21	Natural-day	D	ND09
2.07899	-3.2171	22	Natural-day	D	ND09
2.27188	-2.31886	23	Natural-day	D	ND09
2.10581	-2.13767	24	Natural-day	D	ND09
2.32946	-1.97851	25	Natural-day	D	ND09
2.6137	-2.0776	26	Natural-day	D	ND09
2.67993	-1.9119	27	Natural-day	D	ND09
2.24334	-1.82527	28	Natural-day	D	ND09
2.14161	-1.94663	29	Natural-day	D	ND09
2.13538	-1.86183	30	Natural-day	D	ND09
1.95889	-1.88184	31	Natural-day	D	ND09
1.9336	-1.80335	32	Natural-day	D	ND09
1.77119	-1.74366	33	Natural-day	D	ND09
1.87546	-1.61345	34	Natural-day	D	ND09
1.73083	-1.53986	35	Natural-day	D	ND09
1.73221	-1.46267	36	Natural-day	D	ND09
1.86948	-1.3325	37	Natural-day	D	ND09
1.81022	-1.03123	38	Natural-day	D	ND09
1.16313	-0.76336	39	Natural-day	D	ND09
1.0051	-0.26075	40	Natural-day	D	ND09
0.135891	-0.9164	41	Natural-day	D	ND09
-0.37431	-0.81069	42	Natural-day	D	ND09
-0.417568	-0.882765	43	Natural-day	D	ND09
-0.321269	-1.02083	44	Natural-day	D	ND09
-0.629065	-1.45449	45	Natural-day	D	ND09
-0.714096	-1.43539	46	Natural-day	D	ND09
-0.814933	-1.84655	47	Natural-day	D	ND09
-1.03682	-1.63745	48	Natural-day	D	ND09
-1.12317	-1.65379	49	Natural-day	D	ND09
-1.15629	-1.74486	50	Natural-day	D	ND09
-1.35175	-1.71043	51	Natural-day	D	ND09
-1.51188	-1.8393	52	Natural-day	D	ND09
-1.38417	-2.22166	53	Natural-day	D	ND09
-1.34215	-2.12553	54	Natural-day	D	ND09
-1.25452	-2.10413	55	Natural-day	D	ND09
-1.20384	-2.18013	56	Natural-day	D	ND09
-1.11246	-2.19417	57	Natural-day	D	ND09
-1.21817	-2.45472	58	Natural-day	D	ND09
-0.712791	-2.36554	59	Natural-day	D	ND09
-0.639247	-2.43144	60	Natural-day	D	ND09
-0.83106	-2.51978	61	Natural-day	D	ND09
-0.846413	-2.60961	62	Natural-day	D	ND09
-0.601777	-2.89466	63	Natural-day	D	ND09
-0.631229	-3.08569	64	Natural-day	D	ND09
-0.551292	-3.11745	65	Natural-day	D	ND09
-0.580732	-3.29964	66	Natural-day	D	ND09
-0.530031	-3.3592	67	Natural-day	D	ND09
-0.694121	-3.60319	68	Natural-day	D	ND09
-0.611689	-3.66784	69	Natural-day	D	ND09
-0.423714	-3.60105	70	Natural-day	D	ND09
-0.162528	-3.85195	71	Natural-day	D	ND09
0.155502	-3.35885	72	Natural-day	D	ND09
0.3433	-3.42614	73	Natural-day	D	ND09
0.43732	-3.36804	74	Natural-day	D	ND09
0.518525	-3.4011	75	Natural-day	D	ND09
0.707933	-3.2115	76	Natural-day	D	ND09
-1.23498	-3.63919	77	Natural-day	D	ND09
0	0	NA	Natural-day	D	ND10
-0.214873	-0.13377	1	Natural-day	D	ND10
0.112836	-0.13176	2	Natural-day	D	ND10
0.0987085	-0.229155	3	Natural-day	D	ND10
0.0289438	-0.16958	4	Natural-day	D	ND10
0.0735632	-0.06717	5	Natural-day	D	ND10
0.260198	-0.118075	6	Natural-day	D	ND10
0.206998	-0.025635	7	Natural-day	D	ND10
0.168723	-0.131845	8	Natural-day	D	ND10
0.22579	-0.18887	9	Natural-day	D	ND10
0.393607	-0.09298	10	Natural-day	D	ND10
0.184951	-0.31026	11	Natural-day	D	ND10
0.290366	-0.316755	12	Natural-day	D	ND10
0.23942	-0.40397	13	Natural-day	D	ND10
-0.418162	-0.171405	14	Natural-day	D	ND10
-0.31859	0.140935	15	Natural-day	D	ND10
-0.378185	0.205555	16	Natural-day	D	ND10
-0.463287	0.205685	17	Natural-day	D	ND10
-0.518013	0.137455	18	Natural-day	D	ND10
-0.469858	0.067795	19	Natural-day	D	ND10
-0.312277	0.116885	20	Natural-day	D	ND10
-0.290555	0.197825	21	Natural-day	D	ND10
-0.537836	0.45125	22	Natural-day	D	ND10
-0.471529	0.613085	23	Natural-day	D	ND10
-0.387782	0.559815	24	Natural-day	D	ND10
-0.384139	0.4548	25	Natural-day	D	ND10
-0.354094	0.976	26	Natural-day	D	ND10
0.0376642	1.31698	27	Natural-day	D	ND10
0.134175	1.3029	28	Natural-day	D	ND10
0.182319	1.22565	29	Natural-day	D	ND10
0.309875	1.56325	30	Natural-day	D	ND10
0.458358	1.48331	31	Natural-day	D	ND10
0.553883	1.64763	32	Natural-day	D	ND10
0.639015	1.66648	33	Natural-day	D	ND10
0.636622	1.75884	34	Natural-day	D	ND10
1.04578	1.86067	35	Natural-day	D	ND10
1.1121	2.02883	36	Natural-day	D	ND10
1.20102	2.03375	37	Natural-day	D	ND10
1.34648	2.44976	38	Natural-day	D	ND10
1.53953	2.44186	39	Natural-day	D	ND10
1.67564	2.56817	40	Natural-day	D	ND10
1.75814	2.53008	41	Natural-day	D	ND10
1.79144	2.69829	42	Natural-day	D	ND10
2.1372	2.86981	43	Natural-day	D	ND10
2.12733	3.05201	44	Natural-day	D	ND10
2.29881	3.05427	45	Natural-day	D	ND10
2.23796	3.12901	46	Natural-day	D	ND10
2.33326	3.15543	47	Natural-day	D	ND10
2.3965	2.98833	48	Natural-day	D	ND10
2.48675	3.02488	49	Natural-day	D	ND10
2.71571	2.44001	50	Natural-day	D	ND10
2.79825	2.42216	51	Natural-day	D	ND10
2.80943	2.26273	52	Natural-day	D	ND10
2.89589	2.31826	53	Natural-day	D	ND10
2.97204	2.28525	54	Natural-day	D	ND10
2.96302	2.19923	55	Natural-day	D	ND10
3.222	2.11659	56	Natural-day	D	ND10
3.2076	1.84713	57	Natural-day	D	ND10
3.03852	1.75883	58	Natural-day	D	ND10
3.03583	1.66142	59	Natural-day	D	ND10
3.12469	1.62839	60	Natural-day	D	ND10
3.03169	1.45774	61	Natural-day	D	ND10
3.1405	1.18809	62	Natural-day	D	ND10
2.78252	1.32275	63	Natural-day	D	ND10
2.67937	1.15085	64	Natural-day	D	ND10
2.28627	1.56645	65	Natural-day	D	ND10
2.63343	1.81388	66	Natural-day	D	ND10
2.66634	1.74298	67	Natural-day	D	ND10
2.59262	1.71273	68	Natural-day	D	ND10
2.51142	1.77105	69	Natural-day	D	ND10
2.53442	1.85705	70	Natural-day	D	ND10
2.70841	1.84286	71	Natural-day	D	ND10
2.73989	1.67074	72	Natural-day	D	ND10
2.50093	1.56485	73	Natural-day	D	ND10
2.55546	1.50783	74	Natural-day	D	ND10
2.83247	1.57698	75	Natural-day	D	ND10
2.85693	1.78569	76	Natural-day	D	ND10
3.782	1.22755	77	Natural-day	D	ND10
0	0	NA	Natural-day	D	ND11
-0.11276	0.02599	1	Natural-day	D	ND11
-0.0577683	0.09389	2	Natural-day	D	ND11
0.0963956	-0.005665	3	Natural-day	D	ND11
0.0996786	-0.087835	4	Natural-day	D	ND11
0.134459	-0.005905	5	Natural-day	D	ND11
0.0866959	0.065175	6	Natural-day	D	ND11
0.136581	0.12805	7	Natural-day	D	ND11
0.22281	0.119925	8	Natural-day	D	ND11
0.17299	0.067155	9	Natural-day	D	ND11
0.151976	0.154495	10	Natural-day	D	ND11
0.233299	0.17294	11	Natural-day	D	ND11
0.321325	0.048525	12	Natural-day	D	ND11
0.389855	0.05062	13	Natural-day	D	ND11
0.390592	-0.0328	14	Natural-day	D	ND11
0.539906	-0.09694	15	Natural-day	D	ND11
0.494525	-0.24958	16	Natural-day	D	ND11
0.553763	-0.311885	17	Natural-day	D	ND11
0.524187	-0.373625	18	Natural-day	D	ND11
0.131425	-0.482365	19	Natural-day	D	ND11
0.0408677	-0.95448	20	Natural-day	D	ND11
0.124761	-0.931	21	Natural-day	D	ND11
0.0568035	-1.24148	22	Natural-day	D	ND11
-0.0359304	-1.25859	23	Natural-day	D	ND11
-0.0583258	-1.18894	24	Natural-day	D	ND11
0.199197	-1.19688	25	Natural-day	D	ND11
0.255861	-1.0658	26	Natural-day	D	ND11
1.07	-1.13793	27	Natural-day	D	ND11
1.08644	-0.947185	28	Natural-day	D	ND11
0.946267	-0.8414	29	Natural-day	D	ND11
1.20419	-0.78742	30	Natural-day	D	ND11
1.49163	-0.28116	31	Natural-day	D	ND11
1.32076	-0.01593	32	Natural-day	D	ND11
1.47049	0.185345	33	Natural-day	D	ND11
0.697331	0.913165	34	Natural-day	D	ND11
0.571702	0.71174	35	Natural-day	D	ND11
0.798605	0.677445	36	Natural-day	D	ND11
0.7854	0.99476	37	Natural-day	D	ND11
0.536674	1.18844	38	Natural-day	D	ND11
0.0536984	1.06005	39	Natural-day	D	ND11
-0.15234	1.18268	40	Natural-day	D	ND11
-1.04879	0.881225	41	Natural-day	D	ND11
-1.10805	0.93974	42	Natural-day	D	ND11
-1.76006	0.76692	43	Natural-day	D	ND11
-1.83844	0.61322	44	Natural-day	D	ND11
-2.10737	0.622505	45	Natural-day	D	ND11
-2.17873	0.375235	46	Natural-day	D	ND11
-2.73493	0.105755	47	Natural-day	D	ND11
-3.02952	0.270655	48	Natural-day	D	ND11
-3.11734	0.22824	49	Natural-day	D	ND11
-3.1254	0.157515	50	Natural-day	D	ND11
-3.05684	0.164665	51	Natural-day	D	ND11
-3.02095	0.22131	52	Natural-day	D	ND11
-3.08403	0.278585	53	Natural-day	D	ND11
-3.24789	0.25055	54	Natural-day	D	ND11
-3.30221	0.087855	55	Natural-day	D	ND11
-3.44787	0.12922	56	Natural-day	D	ND11
-3.36821	0.08448	57	Natural-day	D	ND11
-3.33988	0.15002	58	Natural-day	D	ND11
-3.38398	0.19959	59	Natural-day	D	ND11
-3.46531	0.179885	60	Natural-day	D	ND11
-3.34529	-0.301145	61	Natural-day	D	ND11
-3.40916	-0.36773	62	Natural-day	D	ND11
-3.33964	-0.409875	63	Natural-day	D	ND11
-3.35286	-0.493205	64	Natural-day	D	ND11
-3.43299	-0.5243	65	Natural-day	D	ND11
-3.2689	-0.857735	66	Natural-day	D	ND11
-3.36378	-1.01259	67	Natural-day	D	ND11
-3.19567	-1.1135	68	Natural-day	D	ND11
-3.2593	-1.14343	69	Natural-day	D	ND11
-3.21783	-1.20562	70	Natural-day	D	ND11
-3.13292	-1.22259	71	Natural-day	D	ND11
-3.1165	-1.43376	72	Natural-day	D	ND11
-3.00868	-1.43823	73	Natural-day	D	ND11
-2.9902	-1.52429	74	Natural-day	D	ND11
-3.07043	-1.57055	75	Natural-day	D	ND11
-2.85041	-2.08886	76	Natural-day	D	ND11
-2.82953	-1.99799	77	Natural-day	D	ND11
-1.7791	-2.6214	78	Natural-day	D	ND11
-1.85167	-2.66012	79	Natural-day	D	ND11
-0.377442	-2.88304	80	Natural-day	D	ND11
-0.336039	-2.9566	81	Natural-day	D	ND11
-0.364475	-3.03857	82	Natural-day	D	ND11
-0.0411293	-3.07097	83	Natural-day	D	ND11
0.00920347	-3.13697	84	Natural-day	D	ND11
-0.0027388	-3.21907	85	Natural-day	D	ND11
0.0721919	-3.20817	86	Natural-day	D	ND11
0.13396	-3.27176	87	Natural-day	D	ND11
0.11561	-3.36391	88	Natural-day	D	ND11
0.0473364	-3.32557	89	Natural-day	D	ND11
0.0569232	-3.41406	90	Natural-day	D	ND11
0.213802	-3.48586	91	Natural-day	D	ND11
0.236117	-3.56812	92	Natural-day	D	ND11
0.845189	-3.56311	93	Natural-day	D	ND11
0.831978	-3.64521	94	Natural-day	D	ND11
0.890085	-3.68601	95	Natural-day	D	ND11
1.22309	-3.59712	96	Natural-day	D	ND11
1.33892	-3.73816	97	Natural-day	D	ND11
0	0	NA	Natural-day	D	ND12
-0.0989258	-0.05455	1	Natural-day	D	ND12
-0.0240304	-0.097565	2	Natural-day	D	ND12
0.0609563	-0.065825	3	Natural-day	D	ND12
0.138391	-0.110105	4	Natural-day	D	ND12
0.167502	-0.020135	5	Natural-day	D	ND12
1.21591	-0.46396	6	Natural-day	D	ND12
1.17145	-0.399385	7	Natural-day	D	ND12
1.25646	-0.39045	8	Natural-day	D	ND12
1.36329	-0.698205	9	Natural-day	D	ND12
1.52829	-0.76395	10	Natural-day	D	ND12
0.928472	-1.20148	11	Natural-day	D	ND12
0.884389	-1.61196	12	Natural-day	D	ND12
0.791772	-1.62217	13	Natural-day	D	ND12
0.556229	-2.20129	14	Natural-day	D	ND12
0.643816	-2.2481	15	Natural-day	D	ND12
0.658978	-2.16701	16	Natural-day	D	ND12
0.579043	-2.1696	17	Natural-day	D	ND12
0.52962	-2.24692	18	Natural-day	D	ND12
0.590577	-2.31401	19	Natural-day	D	ND12
0.558916	-2.38878	20	Natural-day	D	ND12
0.657879	-2.3811	21	Natural-day	D	ND12
0.626235	-2.47867	22	Natural-day	D	ND12
0.706211	-2.52801	23	Natural-day	D	ND12
0.70361	-2.44821	24	Natural-day	D	ND12
0.647841	-2.52299	25	Natural-day	D	ND12
0.904423	-2.87243	26	Natural-day	D	ND12
1.09349	-2.88748	27	Natural-day	D	ND12
0.9795	-3.14472	28	Natural-day	D	ND12
1.45433	-3.50667	29	Natural-day	D	ND12
1.44159	-3.42942	30	Natural-day	D	ND12
1.26404	-3.53847	31	Natural-day	D	ND12
1.30978	-3.62332	32	Natural-day	D	ND12
0.940743	-3.87067	33	Natural-day	D	ND12
0.802342	-3.74662	34	Natural-day	D	ND12
0.744031	-3.81632	35	Natural-day	D	ND12
-0.142503	-2.6997	36	Natural-day	D	ND12
-0.226227	-2.72257	37	Natural-day	D	ND12
-0.241383	-2.81127	38	Natural-day	D	ND12
-0.39749	-2.76071	39	Natural-day	D	ND12
-0.330296	-2.69225	40	Natural-day	D	ND12
-0.347981	-2.79108	41	Natural-day	D	ND12
-0.515496	-2.75447	42	Natural-day	D	ND12
-0.468592	-2.70123	43	Natural-day	D	ND12
-0.426669	-2.7658	44	Natural-day	D	ND12
-0.459592	-2.84944	45	Natural-day	D	ND12
-1.02799	-2.89043	46	Natural-day	D	ND12
-1.18505	-3.24272	47	Natural-day	D	ND12
-1.14818	-3.33012	48	Natural-day	D	ND12
-1.18619	-3.39982	49	Natural-day	D	ND12
-1.25222	-3.33777	50	Natural-day	D	ND12
-1.34355	-3.37712	51	Natural-day	D	ND12
-1.29526	-3.46197	52	Natural-day	D	ND12
-1.20389	-3.48217	53	Natural-day	D	ND12
-1.22793	-3.56452	54	Natural-day	D	ND12
-1.17713	-3.63162	55	Natural-day	D	ND12
-1.09214	-3.59737	56	Natural-day	D	ND12
-1.09716	-3.67467	57	Natural-day	D	ND12
-1.28746	-3.70522	58	Natural-day	D	ND12
0	0	NA	Natural-day	D	ND13
-0.191523	-0.07594	1	Natural-day	D	ND13
-0.0798936	-0.082235	2	Natural-day	D	ND13
-0.209238	-0.242905	3	Natural-day	D	ND13
0.00385645	-0.192255	4	Natural-day	D	ND13
-0.144462	-0.552765	5	Natural-day	D	ND13
-0.342477	-0.06713	6	Natural-day	D	ND13
-0.44396	-0.054505	7	Natural-day	D	ND13
-0.319679	0.068215	8	Natural-day	D	ND13
-0.323461	-0.02159	9	Natural-day	D	ND13
-0.522625	0.01504	10	Natural-day	D	ND13
-0.849778	-0.43659	11	Natural-day	D	ND13
-0.767317	-0.47072	12	Natural-day	D	ND13
-0.730555	-0.378375	13	Natural-day	D	ND13
-0.356269	-0.67298	14	Natural-day	D	ND13
-0.41841	-0.73371	15	Natural-day	D	ND13
-0.35751	-0.779225	16	Natural-day	D	ND13
-0.231956	-0.67674	17	Natural-day	D	ND13
0.0623502	-0.73105	18	Natural-day	D	ND13
0.536652	-0.289505	19	Natural-day	D	ND13
0.570927	-0.38562	20	Natural-day	D	ND13
1.15942	-0.06926	21	Natural-day	D	ND13
1.06808	-0.03893	22	Natural-day	D	ND13
0.988212	-0.19073	23	Natural-day	D	ND13
0.863867	-0.070605	24	Natural-day	D	ND13
1.57508	1.47266	25	Natural-day	D	ND13
1.49516	1.49667	26	Natural-day	D	ND13
1.3455	1.38786	27	Natural-day	D	ND13
0.971275	1.49148	28	Natural-day	D	ND13
0.920487	1.6736	29	Natural-day	D	ND13
-1.13478	2.79243	30	Natural-day	D	ND13
-1.33389	2.61403	31	Natural-day	D	ND13
-1.41	2.62666	32	Natural-day	D	ND13
-1.43161	2.78602	33	Natural-day	D	ND13
-1.6003	2.70629	34	Natural-day	D	ND13
-1.68149	2.74042	35	Natural-day	D	ND13
-3.20556	0.20785	36	Natural-day	D	ND13
-3.24744	0.277405	37	Natural-day	D	ND13
-3.14088	0.286285	38	Natural-day	D	ND13
-3.09393	0.215465	39	Natural-day	D	ND13
-3.33989	-0.2842	40	Natural-day	D	ND13
-3.41854	-0.250075	41	Natural-day	D	ND13
-3.31954	-0.465065	42	Natural-day	D	ND13
-3.39311	-0.470145	43	Natural-day	D	ND13
-3.40836	-0.38667	44	Natural-day	D	ND13
-3.33099	-0.33353	45	Natural-day	D	ND13
-3.22948	-0.45113	46	Natural-day	D	ND13
-3.29793	-0.642135	47	Natural-day	D	ND13
-3.21548	-0.63832	48	Natural-day	D	ND13
-3.21804	-0.56749	49	Natural-day	D	ND13
-3.49202	-0.6093	50	Natural-day	D	ND13
-3.41971	-0.63711	51	Natural-day	D	ND13
-3.31953	-0.50301	52	Natural-day	D	ND13
-3.14066	-0.544705	53	Natural-day	D	ND13
-3.14188	-0.73569	54	Natural-day	D	ND13
-3.40571	-0.800265	55	Natural-day	D	ND13
-3.41964	-0.891335	56	Natural-day	D	ND13
-3.26614	-0.93683	57	Natural-day	D	ND13
-3.16722	-0.839415	58	Natural-day	D	ND13
-3.26744	-0.83438	59	Natural-day	D	ND13
-3.51852	-1.14433	60	Natural-day	D	ND13
-3.60225	-1.10008	61	Natural-day	D	ND13
-3.66566	-1.15955	62	Natural-day	D	ND13
-3.58566	-1.47573	63	Natural-day	D	ND13
-3.67826	-1.49219	64	Natural-day	D	ND13
-3.69731	-1.39861	65	Natural-day	D	ND13
-3.56669	-1.24426	66	Natural-day	D	ND13
-3.47409	-1.2493	67	Natural-day	D	ND13
-3.41319	-1.31885	68	Natural-day	D	ND13
-3.62114	-1.60222	69	Natural-day	D	ND13
0	0	NA	Natural-day	D	ND14
-0.164838	-0.248295	1	Natural-day	D	ND14
-0.211888	-0.149575	2	Natural-day	D	ND14
0.0863616	-0.04425	3	Natural-day	D	ND14
0.287681	0.62444	4	Natural-day	D	ND14
0.235563	0.710495	5	Natural-day	D	ND14
0.524853	0.908245	6	Natural-day	D	ND14
0.607402	0.86906	7	Natural-day	D	ND14
0.417108	0.703045	8	Natural-day	D	ND14
0.500913	0.68032	9	Natural-day	D	ND14
-0.421252	-0.28142	10	Natural-day	D	ND14
-0.342512	-0.31934	11	Natural-day	D	ND14
-0.417925	0.323805	12	Natural-day	D	ND14
-0.218635	0.351815	13	Natural-day	D	ND14
-0.12356	0.525355	14	Natural-day	D	ND14
-0.0346966	0.527955	15	Natural-day	D	ND14
-0.113182	0.24681	16	Natural-day	D	ND14
-0.203302	0.227745	17	Natural-day	D	ND14
-0.862192	1.8441	18	Natural-day	D	ND14
-0.794957	1.90619	19	Natural-day	D	ND14
-0.614322	1.44673	20	Natural-day	D	ND14
-0.75645	1.3757	21	Natural-day	D	ND14
-1.04216	1.47171	22	Natural-day	D	ND14
-1.06869	1.30962	23	Natural-day	D	ND14
-0.8832	1.12364	24	Natural-day	D	ND14
-0.483461	1.31895	25	Natural-day	D	ND14
-0.818007	2.15561	26	Natural-day	D	ND14
-0.92718	2.15046	27	Natural-day	D	ND14
-2.15318	3.31941	28	Natural-day	D	ND14
0	0	NA	Natural-day	D	ND15
-0.225015	-0.198165	1	Natural-day	D	ND15
0.959307	1.01568	2	Natural-day	D	ND15
1.03346	0.94119	3	Natural-day	D	ND15
1.14427	0.9643	4	Natural-day	D	ND15
0.875136	0.16587	5	Natural-day	D	ND15
0.707134	0.08435	6	Natural-day	D	ND15
0.679618	-0.09425	7	Natural-day	D	ND15
0.930359	0.024225	8	Natural-day	D	ND15
0.887049	-0.417775	9	Natural-day	D	ND15
0.571381	-0.561765	10	Natural-day	D	ND15
-0.965324	1.03035	11	Natural-day	D	ND15
-1.08476	0.905925	12	Natural-day	D	ND15
-1.07174	0.81227	13	Natural-day	D	ND15
-1.28385	0.560965	14	Natural-day	D	ND15
-0.817114	0.04068	15	Natural-day	D	ND15
-0.827046	-0.049245	16	Natural-day	D	ND15
-0.756804	-0.097155	17	Natural-day	D	ND15
-0.7153	-0.341395	18	Natural-day	D	ND15
-0.180455	-0.61459	19	Natural-day	D	ND15
-0.694752	-0.82752	20	Natural-day	D	ND15
-0.699553	-0.928825	21	Natural-day	D	ND15
-0.343551	-1.06454	22	Natural-day	D	ND15
-0.355768	-1.24436	23	Natural-day	D	ND15
-0.893632	-1.24465	24	Natural-day	D	ND15
-0.939267	-1.32961	25	Natural-day	D	ND15
-0.765373	-1.51776	26	Natural-day	D	ND15
-0.560315	-1.46778	27	Natural-day	D	ND15
-0.507045	-1.37901	28	Natural-day	D	ND15
-0.868748	-1.0382	29	Natural-day	D	ND15
-1.42292	-1.12464	30	Natural-day	D	ND15
-1.99623	-2.07589	31	Natural-day	D	ND15
-1.94625	-2.1669	32	Natural-day	D	ND15
-0.0989909	-1.44493	33	Natural-day	D	ND15
-0.0494485	-1.82208	34	Natural-day	D	ND15
0.202663	-1.73652	35	Natural-day	D	ND15
0.275498	-1.79961	36	Natural-day	D	ND15
0.799078	-1.70947	37	Natural-day	D	ND15
0.983135	-1.88619	38	Natural-day	D	ND15
0.946459	-1.98379	39	Natural-day	D	ND15
0.982352	-2.05332	40	Natural-day	D	ND15
1.5205	-2.14671	41	Natural-day	D	ND15
1.65117	-2.37424	42	Natural-day	D	ND15
3.08455	-2.20295	43	Natural-day	D	ND15
3.15251	-2.34329	44	Natural-day	D	ND15
0	0	NA	Natural-day	D	ND16
-0.160629	-0.182035	1	Natural-day	D	ND16
0.0343208	-0.2075	2	Natural-day	D	ND16
0.595803	0.44418	3	Natural-day	D	ND16
0.778178	0.392045	4	Natural-day	D	ND16
0.798828	0.12748	5	Natural-day	D	ND16
0.732906	0.078975	6	Natural-day	D	ND16
0.0632301	0.29038	7	Natural-day	D	ND16
0.0126979	0.873915	8	Natural-day	D	ND16
0.744641	1.33408	9	Natural-day	D	ND16
0.848458	1.2169	10	Natural-day	D	ND16
-0.850192	-0.05306	11	Natural-day	D	ND16
-0.8523	-0.127795	12	Natural-day	D	ND16
-0.699453	-0.138305	13	Natural-day	D	ND16
-0.653934	-0.30141	14	Natural-day	D	ND16
-0.17215	-0.38853	15	Natural-day	D	ND16
-0.139853	-0.46813	16	Natural-day	D	ND16
-0.531188	-0.82374	17	Natural-day	D	ND16
-0.699469	-0.78672	18	Natural-day	D	ND16
-1.52076	-2.51005	19	Natural-day	D	ND16
-1.231	-3.07066	20	Natural-day	D	ND16
-1.13919	-3.09546	21	Natural-day	D	ND16
-0.8666	-2.89885	22	Natural-day	D	ND16
-0.826046	-1.78161	23	Natural-day	D	ND16
-0.66285	-1.81993	24	Natural-day	D	ND16
-0.285027	-1.33142	25	Natural-day	D	ND16
0.659496	-3.90186	26	Natural-day	D	ND16
0	0	NA	Natural-day	D	ND17
-0.179674	-0.15303	1	Natural-day	D	ND17
-0.158563	0.12684	2	Natural-day	D	ND17
-0.557302	0.410385	3	Natural-day	D	ND17
-0.513924	0.78913	4	Natural-day	D	ND17
-0.418772	0.830235	5	Natural-day	D	ND17
-0.264316	0.748935	6	Natural-day	D	ND17
-0.158327	0.288865	7	Natural-day	D	ND17
-0.532857	0.168775	8	Natural-day	D	ND17
-0.44561	-0.34458	9	Natural-day	D	ND17
0.330149	-0.101705	10	Natural-day	D	ND17
0.406745	-0.14299	11	Natural-day	D	ND17
0.393253	-0.221555	12	Natural-day	D	ND17
0.234737	-0.301035	13	Natural-day	D	ND17
0.151547	-0.024355	14	Natural-day	D	ND17
0.369848	0.2555	15	Natural-day	D	ND17
0.455373	0.21047	16	Natural-day	D	ND17
0.469941	0.120695	17	Natural-day	D	ND17
0.232827	-0.002325	18	Natural-day	D	ND17
0.167564	-0.3407	19	Natural-day	D	ND17
0.239152	-0.394675	20	Natural-day	D	ND17
0.215588	-0.48976	21	Natural-day	D	ND17
0.295733	-0.48925	22	Natural-day	D	ND17
0.36648	-0.41159	23	Natural-day	D	ND17
0.257748	-1.31351	24	Natural-day	D	ND17
-0.453331	-1.12688	25	Natural-day	D	ND17
-0.424555	-0.852025	26	Natural-day	D	ND17
-0.336607	-0.87805	27	Natural-day	D	ND17
0.33125	0.72106	28	Natural-day	D	ND17
0.393877	0.67589	29	Natural-day	D	ND17
0.399499	0.592385	30	Natural-day	D	ND17
0.492667	0.74487	31	Natural-day	D	ND17
-0.724039	3.6067	32	Natural-day	D	ND17
-0.611765	3.7555	33	Natural-day	D	ND17
-0.43236	3.75157	34	Natural-day	D	ND17
-0.416665	3.68459	35	Natural-day	D	ND17
-0.247454	3.68313	36	Natural-day	D	ND17
-0.350316	3.05718	37	Natural-day	D	ND17
-0.608125	2.98719	38	Natural-day	D	ND17
-0.826625	3.13644	39	Natural-day	D	ND17
-0.879759	2.69182	40	Natural-day	D	ND17
0.0417795	3.01662	41	Natural-day	D	ND17
0.112201	2.94618	42	Natural-day	D	ND17
0.206299	2.95311	43	Natural-day	D	ND17
0.22542	2.74817	44	Natural-day	D	ND17
0.350399	2.8996	45	Natural-day	D	ND17
0.611222	2.89619	46	Natural-day	D	ND17
0.655049	2.80659	47	Natural-day	D	ND17
2.38681	2.36187	48	Natural-day	D	ND17
2.36448	2.27312	49	Natural-day	D	ND17
1.59329	2.11128	50	Natural-day	D	ND17
1.57706	1.66436	51	Natural-day	D	ND17
1.66769	1.6181	52	Natural-day	D	ND17
1.56002	1.34527	53	Natural-day	D	ND17
1.48228	1.3663	54	Natural-day	D	ND17
1.44355	1.45466	55	Natural-day	D	ND17
-0.716518	-0.952605	56	Natural-day	D	ND17
-0.661251	-1.23959	57	Natural-day	D	ND17
-0.583553	-1.25429	58	Natural-day	D	ND17
-0.712389	-1.3994	59	Natural-day	D	ND17
-0.450829	-1.31926	60	Natural-day	D	ND17
-0.374112	-1.37954	61	Natural-day	D	ND17
-0.282752	-1.34225	62	Natural-day	D	ND17
-0.224955	-1.42796	63	Natural-day	D	ND17
-0.338924	-1.70968	64	Natural-day	D	ND17
-0.0322235	-1.72547	65	Natural-day	D	ND17
0.525483	-1.20423	66	Natural-day	D	ND17
0.50329	-1.11576	67	Natural-day	D	ND17
2.00327	0.06964	68	Natural-day	D	ND17
1.94965	-0.100315	69	Natural-day	D	ND17
1.62757	-0.26564	70	Natural-day	D	ND17
1.55807	-0.53822	71	Natural-day	D	ND17
1.6519	-0.688255	72	Natural-day	D	ND17
1.59779	-0.781	73	Natural-day	D	ND17
0.736679	-0.80797	74	Natural-day	D	ND17
0.643508	-1.35791	75	Natural-day	D	ND17
-0.31328	-1.93989	76	Natural-day	D	ND17
-0.454982	-1.86358	77	Natural-day	D	ND17
-0.53606	-1.91725	78	Natural-day	D	ND17
-1.28516	-1.55366	79	Natural-day	D	ND17
-1.09268	-1.01574	80	Natural-day	D	ND17
0	0	NA	Natural-day	D	ND18
-0.136264	-0.288445	1	Natural-day	D	ND18
-0.0362506	-0.2421	2	Natural-day	D	ND18
-0.189951	-0.081215	3	Natural-day	D	ND18
-0.307946	-0.102375	4	Natural-day	D	ND18
-0.299436	-0.217525	5	Natural-day	D	ND18
-0.191517	-0.20784	6	Natural-day	D	ND18
-0.247227	0.591905	7	Natural-day	D	ND18
-0.160837	0.592565	8	Natural-day	D	ND18
-0.126065	0.696655	9	Natural-day	D	ND18
-0.0193481	0.69747	10	Natural-day	D	ND18
0.346537	1.19531	11	Natural-day	D	ND18
0.449401	1.03657	12	Natural-day	D	ND18
0.322949	0.79378	13	Natural-day	D	ND18
0.139155	0.73793	14	Natural-day	D	ND18
-0.370927	1.31136	15	Natural-day	D	ND18
-0.46809	1.05994	16	Natural-day	D	ND18
-0.736117	2.04291	17	Natural-day	D	ND18
-0.932811	2.01228	18	Natural-day	D	ND18
-0.768454	1.45772	19	Natural-day	D	ND18
-0.262995	1.48438	20	Natural-day	D	ND18
-0.110692	1.33994	21	Natural-day	D	ND18
-0.424088	0.790595	22	Natural-day	D	ND18
-0.720471	0.83644	23	Natural-day	D	ND18
-0.766775	0.74493	24	Natural-day	D	ND18
-0.663063	0.476045	25	Natural-day	D	ND18
-0.568875	0.453975	26	Natural-day	D	ND18
-0.480975	0.753445	27	Natural-day	D	ND18
-0.406049	0.757815	28	Natural-day	D	ND18
-0.687414	0.00867	29	Natural-day	D	ND18
-0.000449596	-0.6014	30	Natural-day	D	ND18
0.00496272	-1.30404	31	Natural-day	D	ND18
-0.107979	-1.32136	32	Natural-day	D	ND18
-0.214771	-1.14745	33	Natural-day	D	ND18
-0.329023	-1.15972	34	Natural-day	D	ND18
-0.549666	-0.390365	35	Natural-day	D	ND18
-0.117844	-0.3706	36	Natural-day	D	ND18
0.808374	0.7823	37	Natural-day	D	ND18
0.905578	0.53362	38	Natural-day	D	ND18
1.09183	0.599615	39	Natural-day	D	ND18
1.15287	0.75708	40	Natural-day	D	ND18
1.23937	0.743815	41	Natural-day	D	ND18
2.46847	1.66607	42	Natural-day	D	ND18
2.55132	1.63252	43	Natural-day	D	ND18
2.41968	1.40362	44	Natural-day	D	ND18
2.47122	1.30905	45	Natural-day	D	ND18
2.28613	1.0924	46	Natural-day	D	ND18
2.95176	1.60266	47	Natural-day	D	ND18
3.00678	1.55244	48	Natural-day	D	ND18
3.45117	1.75462	49	Natural-day	D	ND18
3.46971	1.65727	50	Natural-day	D	ND18
3.55138	1.61105	51	Natural-day	D	ND18
3.28245	1.39122	52	Natural-day	D	ND18
3.35651	1.34367	53	Natural-day	D	ND18
3.46294	1.38121	54	Natural-day	D	ND18
3.51801	1.32465	55	Natural-day	D	ND18
2.72388	1.16665	56	Natural-day	D	ND18
2.73701	1.2769	57	Natural-day	D	ND18
3.03571	1.42478	58	Natural-day	D	ND18
3.17001	1.30933	59	Natural-day	D	ND18
3.15171	1.21043	60	Natural-day	D	ND18
2.08878	0.651555	61	Natural-day	D	ND18
2.00706	0.705375	62	Natural-day	D	ND18
1.93997	0.50735	63	Natural-day	D	ND18
2.11462	0.431455	64	Natural-day	D	ND18
1.96699	0.29865	65	Natural-day	D	ND18
1.96768	0.208765	66	Natural-day	D	ND18
2.06072	0.17149	67	Natural-day	D	ND18
2.50802	0.491435	68	Natural-day	D	ND18
1.77213	0.85424	69	Natural-day	D	ND18
-1.18206	-1.75245	70	Natural-day	D	ND18
-1.36446	-1.65889	71	Natural-day	D	ND18
-1.38147	-1.76031	72	Natural-day	D	ND18
-0.900997	-1.95287	73	Natural-day	D	ND18
-0.850911	-1.85753	74	Natural-day	D	ND18
-1.34914	-1.50431	75	Natural-day	D	ND18
-1.59809	-1.6784	76	Natural-day	D	ND18
-0.586478	-2.70379	77	Natural-day	D	ND18
-0.412035	-2.58852	78	Natural-day	D	ND18
-0.45025	-2.24569	79	Natural-day	D	ND18
-0.379642	-2.17552	80	Natural-day	D	ND18
-0.189908	-2.23104	81	Natural-day	D	ND18
0.0527709	-3.05719	82	Natural-day	D	ND18
0.519737	-2.98147	83	Natural-day	D	ND18
0.806153	-3.54774	84	Natural-day	D	ND18
1.47161	-2.85138	85	Natural-day	D	ND18
1.40241	-2.60882	86	Natural-day	D	ND18
1.31999	-2.6297	87	Natural-day	D	ND18
1.16102	-2.93985	88	Natural-day	D	ND18
1.05927	-2.92543	89	Natural-day	D	ND18
1.07598	-2.62145	90	Natural-day	D	ND18
0	0	NA	Natural-day	D	ND19
-0.189676	-0.089585	1	Natural-day	D	ND19
0.134506	-0.020755	2	Natural-day	D	ND19
0.0421274	0.176045	3	Natural-day	D	ND19
0.10394	0.232035	4	Natural-day	D	ND19
0.157729	0.134945	5	Natural-day	D	ND19
0.0395597	-0.27424	6	Natural-day	D	ND19
0.124207	-0.22065	7	Natural-day	D	ND19
0.154356	0.28544	8	Natural-day	D	ND19
0.212414	0.332555	9	Natural-day	D	ND19
0.24896	0.144305	10	Natural-day	D	ND19
0.319872	0.159875	11	Natural-day	D	ND19
-0.0465315	0.38804	12	Natural-day	D	ND19
0.377231	0.7888	13	Natural-day	D	ND19
0.478322	0.62114	14	Natural-day	D	ND19
0.589859	0.626815	15	Natural-day	D	ND19
0.461937	0.375675	16	Natural-day	D	ND19
1.01635	0.992175	17	Natural-day	D	ND19
1.09656	0.93317	18	Natural-day	D	ND19
1.18392	0.953895	19	Natural-day	D	ND19
1.31929	1.23416	20	Natural-day	D	ND19
1.6911	1.17298	21	Natural-day	D	ND19
1.81418	0.927025	22	Natural-day	D	ND19
1.9193	0.947845	23	Natural-day	D	ND19
2.02972	1.15462	24	Natural-day	D	ND19
1.9771	1.26816	25	Natural-day	D	ND19
2.13742	1.39426	26	Natural-day	D	ND19
2.1089	1.50667	27	Natural-day	D	ND19
2.17067	1.57025	28	Natural-day	D	ND19
2.10183	1.63817	29	Natural-day	D	ND19
2.10868	1.54714	30	Natural-day	D	ND19
2.20993	1.57806	31	Natural-day	D	ND19
2.22457	1.68186	32	Natural-day	D	ND19
2.04831	1.91487	33	Natural-day	D	ND19
2.07312	2.0124	34	Natural-day	D	ND19
1.98418	2.04858	35	Natural-day	D	ND19
2.16147	0.94539	36	Natural-day	D	ND19
2.08187	0.89562	37	Natural-day	D	ND19
1.83999	1.07388	38	Natural-day	D	ND19
0.984608	0.773185	39	Natural-day	D	ND19
1.01053	0.67088	40	Natural-day	D	ND19
1.19778	0.742745	41	Natural-day	D	ND19
1.18183	0.646535	42	Natural-day	D	ND19
0.517479	0.19132	43	Natural-day	D	ND19
0.443623	0.249095	44	Natural-day	D	ND19
0.536017	0.27743	45	Natural-day	D	ND19
0.568134	0.20172	46	Natural-day	D	ND19
0.17265	-0.268445	47	Natural-day	D	ND19
0.184517	-0.350595	48	Natural-day	D	ND19
0.329835	-0.26378	49	Natural-day	D	ND19
0.315156	-0.35999	50	Natural-day	D	ND19
-0.137236	-0.6281	51	Natural-day	D	ND19
-0.115482	-0.892325	52	Natural-day	D	ND19
-0.039197	-0.93111	53	Natural-day	D	ND19
-0.0337993	-1.44586	54	Natural-day	D	ND19
0.115258	-1.34764	55	Natural-day	D	ND19
-0.282129	-1.2474	56	Natural-day	D	ND19
-0.370626	-1.06448	57	Natural-day	D	ND19
-0.203538	-1.01676	58	Natural-day	D	ND19
-0.304558	-1.54601	59	Natural-day	D	ND19
-0.372763	-1.36425	60	Natural-day	D	ND19
-0.18711	-1.46315	61	Natural-day	D	ND19
-0.149282	-1.65393	62	Natural-day	D	ND19
-0.0657211	-1.63322	63	Natural-day	D	ND19
-0.0220677	-1.73164	64	Natural-day	D	ND19
0.0206504	-1.66184	65	Natural-day	D	ND19
-0.0444359	-1.58505	66	Natural-day	D	ND19
-0.290079	-1.86972	67	Natural-day	D	ND19
-0.36633	-1.83726	68	Natural-day	D	ND19
-0.355306	-1.76764	69	Natural-day	D	ND19
-0.258954	-1.7671	70	Natural-day	D	ND19
-0.464469	-2.42847	71	Natural-day	D	ND19
-0.572104	-2.45182	72	Natural-day	D	ND19
-0.570239	-2.55932	73	Natural-day	D	ND19
-0.86288	-2.60015	74	Natural-day	D	ND19
-0.918391	-2.87745	75	Natural-day	D	ND19
-1.08253	-2.77086	76	Natural-day	D	ND19
-1.01378	-2.59466	77	Natural-day	D	ND19
-1.10641	-2.58	78	Natural-day	D	ND19
-1.27118	-2.81743	79	Natural-day	D	ND19
-1.20357	-2.89168	80	Natural-day	D	ND19
-1.33786	-3.13778	81	Natural-day	D	ND19
-1.42553	-3.10413	82	Natural-day	D	ND19
-1.73669	-3.46253	83	Natural-day	D	ND19
-1.93195	-3.45983	84	Natural-day	D	ND19
0	0	NA	Natural-day	D	ND20
-0.163284	0.1561	1	Natural-day	D	ND20
-0.274666	-0.413915	2	Natural-day	D	ND20
0.0462305	-0.356625	3	Natural-day	D	ND20
0.0482208	-0.24779	4	Natural-day	D	ND20
-0.0547405	-0.22173	5	Natural-day	D	ND20
-0.0681178	-0.33822	6	Natural-day	D	ND20
0.0039232	-0.274585	7	Natural-day	D	ND20
-0.111204	-0.101795	8	Natural-day	D	ND20
-0.125908	-0.2069	9	Natural-day	D	ND20
-0.0578344	-0.11165	10	Natural-day	D	ND20
-0.148127	0.423185	11	Natural-day	D	ND20
-1.00907	0.46696	12	Natural-day	D	ND20
-1.23137	0.996075	13	Natural-day	D	ND20
-1.24095	0.8834	14	Natural-day	D	ND20
-1.00652	0.968095	15	Natural-day	D	ND20
-0.8331	0.31219	16	Natural-day	D	ND20
-0.750935	0.382205	17	Natural-day	D	ND20
-0.875331	0.37905	18	Natural-day	D	ND20
-0.954287	0.17618	19	Natural-day	D	ND20
-0.67566	-0.195735	20	Natural-day	D	ND20
-0.562817	-0.16733	21	Natural-day	D	ND20
-0.476155	-0.233965	22	Natural-day	D	ND20
-0.882814	-1.15852	23	Natural-day	D	ND20
-0.994802	-1.10467	24	Natural-day	D	ND20
-1.04298	-0.865735	25	Natural-day	D	ND20
-0.866266	-0.66364	26	Natural-day	D	ND20
-1.27275	-2.37784	27	Natural-day	D	ND20
-1.14733	-2.57969	28	Natural-day	D	ND20
-0.880938	-2.28603	29	Natural-day	D	ND20
-1.05907	-1.95537	30	Natural-day	D	ND20
-1.27265	-1.89444	31	Natural-day	D	ND20
-1.48427	-2.22325	32	Natural-day	D	ND20
-1.23154	-2.9977	33	Natural-day	D	ND20
-1.10337	-2.9882	34	Natural-day	D	ND20
-0.593297	-1.42408	35	Natural-day	D	ND20
-0.683634	-1.38403	36	Natural-day	D	ND20
-0.70533	-1.61319	37	Natural-day	D	ND20
0.184782	-0.391365	38	Natural-day	D	ND20
0.295251	-0.395875	39	Natural-day	D	ND20
0.38303	-0.68396	40	Natural-day	D	ND20
0.488135	-0.63155	41	Natural-day	D	ND20
0.504025	-0.509985	42	Natural-day	D	ND20
0.126737	-0.20943	43	Natural-day	D	ND20
0.149013	-0.09543	44	Natural-day	D	ND20
0.454484	-0.25208	45	Natural-day	D	ND20
0.479197	-0.369645	46	Natural-day	D	ND20
0.591115	-0.40958	47	Natural-day	D	ND20
0.677133	-0.852055	48	Natural-day	D	ND20
0.889429	-0.909205	49	Natural-day	D	ND20
1.92544	-2.94393	50	Natural-day	D	ND20
2.14474	-2.87955	51	Natural-day	D	ND20
2.22253	-2.9475	52	Natural-day	D	ND20
2.25743	-2.81951	53	Natural-day	D	ND20
1.8389	-2.14459	54	Natural-day	D	ND20
1.67097	-2.57822	55	Natural-day	D	ND20
1.54398	-2.57	56	Natural-day	D	ND20
1.4692	-1.58712	57	Natural-day	D	ND20
1.7129	-1.5783	58	Natural-day	D	ND20
2.12345	-0.922005	59	Natural-day	D	ND20
1.54337	-0.687005	60	Natural-day	D	ND20
1.53174	-0.898395	61	Natural-day	D	ND20
1.65233	-0.89526	62	Natural-day	D	ND20
1.67115	-1.10397	63	Natural-day	D	ND20
1.59537	-1.18154	64	Natural-day	D	ND20
1.23721	-0.89734	65	Natural-day	D	ND20
0	0	NA	Natural-day	D	ND21
-0.0891253	-0.20137	1	Natural-day	D	ND21
-0.286733	-0.27055	2	Natural-day	D	ND21
-0.234254	-0.36635	3	Natural-day	D	ND21
-0.245876	-0.058035	4	Natural-day	D	ND21
-0.348741	-0.039565	5	Natural-day	D	ND21
-0.419503	-0.100565	6	Natural-day	D	ND21
-0.519806	-0.08714	7	Natural-day	D	ND21
-0.558142	-0.29585	8	Natural-day	D	ND21
-0.659671	-0.291275	9	Natural-day	D	ND21
-0.711275	-0.37872	10	Natural-day	D	ND21
-0.54023	-0.59276	11	Natural-day	D	ND21
-0.618606	-0.653795	12	Natural-day	D	ND21
-0.847148	-0.62202	13	Natural-day	D	ND21
-0.909748	-0.532585	14	Natural-day	D	ND21
-0.99705	-0.584815	15	Natural-day	D	ND21
-0.801845	-0.808845	16	Natural-day	D	ND21
-0.0600404	-0.44641	17	Natural-day	D	ND21
-0.0253902	-0.528395	18	Natural-day	D	ND21
0.0659276	-0.520375	19	Natural-day	D	ND21
-0.150804	-0.83609	20	Natural-day	D	ND21
-0.266344	-0.82021	21	Natural-day	D	ND21
-0.278415	-0.683775	22	Natural-day	D	ND21
-0.234835	-0.77583	23	Natural-day	D	ND21
-0.306335	-0.948045	24	Natural-day	D	ND21
-0.499007	-0.988135	25	Natural-day	D	ND21
-0.579232	-0.927855	26	Natural-day	D	ND21
-0.526394	-0.832815	27	Natural-day	D	ND21
-1.26288	-0.981645	28	Natural-day	D	ND21
-1.7214	-0.35065	29	Natural-day	D	ND21
-2.02196	-0.38367	30	Natural-day	D	ND21
-2.01102	-0.282515	31	Natural-day	D	ND21
-2.18797	-0.160765	32	Natural-day	D	ND21
-2.31347	-0.18537	33	Natural-day	D	ND21
-2.38737	-0.121265	34	Natural-day	D	ND21
-2.33129	0.09132	35	Natural-day	D	ND21
-2.25255	0.07779	36	Natural-day	D	ND21
-2.27822	-0.12707	37	Natural-day	D	ND21
-2.46051	-0.215135	38	Natural-day	D	ND21
-2.88281	0.26943	39	Natural-day	D	ND21
-2.73493	0.390195	40	Natural-day	D	ND21
-2.64774	0.19977	41	Natural-day	D	ND21
-2.95592	-0.36282	42	Natural-day	D	ND21
-3.03724	-0.339195	43	Natural-day	D	ND21
-2.98995	-0.145605	44	Natural-day	D	ND21
-2.89867	-0.13001	45	Natural-day	D	ND21
-2.73028	-0.31878	46	Natural-day	D	ND21
-2.54146	-0.26986	47	Natural-day	D	ND21
-2.51699	0.18649	48	Natural-day	D	ND21
-2.24201	0.261095	49	Natural-day	D	ND21
-1.77988	-0.061515	50	Natural-day	D	ND21
-1.69318	0.11709	51	Natural-day	D	ND21
-1.7652	0.31896	52	Natural-day	D	ND21
-1.56432	0.23271	53	Natural-day	D	ND21
-1.51543	-0.174005	54	Natural-day	D	ND21
-1.42511	-0.222865	55	Natural-day	D	ND21
-0.917787	0.08791	56	Natural-day	D	ND21
-0.851477	0.018715	57	Natural-day	D	ND21
-0.973905	-0.117095	58	Natural-day	D	ND21
-1.07424	-0.09735	59	Natural-day	D	ND21
-1.14304	0.493785	60	Natural-day	D	ND21
-1.05784	0.45375	61	Natural-day	D	ND21
-1.04595	0.35649	62	Natural-day	D	ND21
-0.573101	0.17927	63	Natural-day	D	ND21
-0.516378	0.257895	64	Natural-day	D	ND21
-0.603677	0.471065	65	Natural-day	D	ND21
-0.52149	0.530855	66	Natural-day	D	ND21
-0.298374	0.306955	67	Natural-day	D	ND21
-0.0095025	0.395525	68	Natural-day	D	ND21
-0.152115	0.50101	69	Natural-day	D	ND21
-0.201297	0.43759	70	Natural-day	D	ND21
-0.133199	0.259715	71	Natural-day	D	ND21
0.277006	0.447435	72	Natural-day	D	ND21
0.333203	0.63601	73	Natural-day	D	ND21
0.488318	0.569765	74	Natural-day	D	ND21
0.433264	0.673135	75	Natural-day	D	ND21
0.238233	0.06432	76	Natural-day	D	ND21
0.414888	0.004495	77	Natural-day	D	ND21
1.09834	0.894925	78	Natural-day	D	ND21
1.25387	0.742745	79	Natural-day	D	ND21
1.3132	0.806215	80	Natural-day	D	ND21
1.22308	0.812105	81	Natural-day	D	ND21
1.11144	0.54365	82	Natural-day	D	ND21
1.09067	0.64213	83	Natural-day	D	ND21
1.55312	0.78334	84	Natural-day	D	ND21
1.6242	1.04276	85	Natural-day	D	ND21
1.51652	1.00812	86	Natural-day	D	ND21
2.20254	0.829385	87	Natural-day	D	ND21
2.12662	0.786055	88	Natural-day	D	ND21
2.0452	0.829905	89	Natural-day	D	ND21
1.99855	1.03316	90	Natural-day	D	ND21
1.9341	0.97851	91	Natural-day	D	ND21
2.00287	0.660355	92	Natural-day	D	ND21
2.18698	0.63342	93	Natural-day	D	ND21
1.73752	0.430345	94	Natural-day	D	ND21
1.93312	0.38704	95	Natural-day	D	ND21
2.01782	0.45316	96	Natural-day	D	ND21
2.07009	0.40033	97	Natural-day	D	ND21
2.0667	0.314375	98	Natural-day	D	ND21
2.61276	0.483785	99	Natural-day	D	ND21
2.67643	0.43606	100	Natural-day	D	ND21
2.59942	0.35355	101	Natural-day	D	ND21
2.62517	0.275315	102	Natural-day	D	ND21
3.04403	0.511105	103	Natural-day	D	ND21
3.20471	0.34125	104	Natural-day	D	ND21
3.04785	0.243195	105	Natural-day	D	ND21
3.08	0.15235	106	Natural-day	D	ND21
0	0	NA	Natural-day	D	ND22
-0.213842	-0.082335	1	Natural-day	D	ND22
-0.0645181	-0.20376	2	Natural-day	D	ND22
-0.00768606	-0.166735	3	Natural-day	D	ND22
0.0750194	-0.19898	4	Natural-day	D	ND22
0.0693104	-0.11063	5	Natural-day	D	ND22
-0.0608919	-0.001695	6	Natural-day	D	ND22
-0.0666009	0.08666	7	Natural-day	D	ND22
0.0195668	0.102425	8	Natural-day	D	ND22
0.0859503	0.04607	9	Natural-day	D	ND22
0.134998	0.10703	10	Natural-day	D	ND22
0.0850267	0.174865	11	Natural-day	D	ND22
0.00017306	0.152795	12	Natural-day	D	ND22
-0.136934	0.33997	13	Natural-day	D	ND22
-0.0682671	0.318995	14	Natural-day	D	ND22
-0.118165	0.376725	15	Natural-day	D	ND22
-0.287864	0.331325	16	Natural-day	D	ND22
-0.310003	0.41072	17	Natural-day	D	ND22
-0.237774	0.42386	18	Natural-day	D	ND22
-0.44538	0.53351	19	Natural-day	D	ND22
-0.420593	0.615765	20	Natural-day	D	ND22
-0.462961	0.684915	21	Natural-day	D	ND22
-0.651917	0.670945	22	Natural-day	D	ND22
-0.678442	0.831125	23	Natural-day	D	ND22
-0.624729	0.77216	24	Natural-day	D	ND22
-0.554991	0.778965	25	Natural-day	D	ND22
-0.590925	0.835535	26	Natural-day	D	ND22
-0.951726	0.898635	27	Natural-day	D	ND22
-0.994347	1.00314	28	Natural-day	D	ND22
-1.09053	0.969625	29	Natural-day	D	ND22
-1.05067	0.89541	30	Natural-day	D	ND22
-1.14728	0.74319	31	Natural-day	D	ND22
-0.968168	0.53737	32	Natural-day	D	ND22
-1.06451	0.52532	33	Natural-day	D	ND22
-1.10197	0.6185	34	Natural-day	D	ND22
-1.21254	0.64297	35	Natural-day	D	ND22
-1.27993	0.83948	36	Natural-day	D	ND22
-1.38025	0.851395	37	Natural-day	D	ND22
-1.41633	0.92817	38	Natural-day	D	ND22
-1.35575	0.974055	39	Natural-day	D	ND22
-1.38675	1.0496	40	Natural-day	D	ND22
-1.56604	1.10389	41	Natural-day	D	ND22
-1.65357	1.27753	42	Natural-day	D	ND22
-2.00454	1.38489	43	Natural-day	D	ND22
-1.97225	1.30557	44	Natural-day	D	ND22
-2.06743	1.30869	45	Natural-day	D	ND22
-2.12136	1.39796	46	Natural-day	D	ND22
-2.06477	1.46781	47	Natural-day	D	ND22
-1.98462	1.43807	48	Natural-day	D	ND22
-1.90304	1.91724	49	Natural-day	D	ND22
-2.00097	1.94937	50	Natural-day	D	ND22
-2.05312	2.14347	51	Natural-day	D	ND22
-1.97373	2.21979	52	Natural-day	D	ND22
-1.88354	2.20655	53	Natural-day	D	ND22
-1.80784	2.26643	54	Natural-day	D	ND22
-1.90226	2.69258	55	Natural-day	D	ND22
-1.84723	2.6273	56	Natural-day	D	ND22
-1.88688	3.20283	57	Natural-day	D	ND22
-1.65969	3.36987	58	Natural-day	D	ND22
-1.74117	3.40843	59	Natural-day	D	ND22
-1.66925	3.46451	60	Natural-day	D	ND22
-1.49489	3.21319	61	Natural-day	D	ND22
-1.4473	3.30066	62	Natural-day	D	ND22
-1.25331	3.14419	63	Natural-day	D	ND22
-1.17854	3.1561	64	Natural-day	D	ND22
-0.630238	2.42506	65	Natural-day	D	ND22
-0.563274	2.46469	66	Natural-day	D	ND22
-0.588069	2.56048	67	Natural-day	D	ND22
-0.67594	2.60532	68	Natural-day	D	ND22
-0.791571	2.4517	69	Natural-day	D	ND22
-0.933346	2.58202	70	Natural-day	D	ND22
-0.881843	2.65436	71	Natural-day	D	ND22
-0.633168	1.94899	72	Natural-day	D	ND22
-0.678319	1.87542	73	Natural-day	D	ND22
-0.768501	1.88867	74	Natural-day	D	ND22
-0.793297	1.80768	75	Natural-day	D	ND22
-0.47993	1.63565	76	Natural-day	D	ND22
-0.494485	1.5421	77	Natural-day	D	ND22
-0.575532	1.52006	78	Natural-day	D	ND22
-0.671758	1.66838	79	Natural-day	D	ND22
-0.747658	1.63627	80	Natural-day	D	ND22
-0.666205	1.24792	81	Natural-day	D	ND22
-0.783214	1.10945	82	Natural-day	D	ND22
-0.655336	0.26305	83	Natural-day	D	ND22
-0.543403	0.401485	84	Natural-day	D	ND22
-0.475886	0.364085	85	Natural-day	D	ND22
-0.480491	0.1216	86	Natural-day	D	ND22
-0.399516	0.153745	87	Natural-day	D	ND22
-0.225786	-0.00918	88	Natural-day	D	ND22
-0.449272	-0.162295	89	Natural-day	D	ND22
-0.643801	-0.106855	90	Natural-day	D	ND22
-0.503756	0.004	91	Natural-day	D	ND22
-0.436221	-0.03593	92	Natural-day	D	ND22
-0.472301	-0.31273	93	Natural-day	D	ND22
-0.403425	-0.36275	94	Natural-day	D	ND22
-0.313669	-0.316655	95	Natural-day	D	ND22
-0.23593	-0.364085	96	Natural-day	D	ND22
-0.348471	-0.594705	97	Natural-day	D	ND22
-0.268621	-0.75956	98	Natural-day	D	ND22
-0.186296	-0.73877	99	Natural-day	D	ND22
-0.160195	-0.66282	100	Natural-day	D	ND22
-0.0941938	-1.01971	101	Natural-day	D	ND22
-0.00525317	-1.03676	102	Natural-day	D	ND22
0.014367	-1.11869	103	Natural-day	D	ND22
-0.326207	-1.22213	104	Natural-day	D	ND22
-0.0368597	-1.93732	105	Natural-day	D	ND22
0.0453658	-1.90265	106	Natural-day	D	ND22
0.0143629	-1.82584	107	Natural-day	D	ND22
-0.262709	-1.76088	108	Natural-day	D	ND22
-0.287477	-1.84566	109	Natural-day	D	ND22
-0.218592	-1.89695	110	Natural-day	D	ND22
-0.219182	-1.99165	111	Natural-day	D	ND22
-0.14408	-2.02522	112	Natural-day	D	ND22
-0.242064	-1.80872	113	Natural-day	D	ND22
-0.330778	-1.82324	114	Natural-day	D	ND22
-0.193065	-2.27181	115	Natural-day	D	ND22
-0.106925	-2.25225	116	Natural-day	D	ND22
0.0270748	-2.35989	117	Natural-day	D	ND22
-0.195405	-2.65317	118	Natural-day	D	ND22
-0.255481	-2.59172	119	Natural-day	D	ND22
-0.197471	-2.54207	120	Natural-day	D	ND22
-0.0310542	-2.56993	121	Natural-day	D	ND22
0.0201926	-2.99257	122	Natural-day	D	ND22
-0.105851	-3.10968	123	Natural-day	D	ND22
-0.0824338	-3.19033	124	Natural-day	D	ND22
0.0688124	-3.22582	125	Natural-day	D	ND22
0.330997	-2.80728	126	Natural-day	D	ND22
0.530365	-3.00663	127	Natural-day	D	ND22
0.721442	-2.93457	128	Natural-day	D	ND22
0.729644	-2.83981	129	Natural-day	D	ND22
0.666977	-2.7708	130	Natural-day	D	ND22
0.899534	-2.64413	131	Natural-day	D	ND22
0.681643	-2.16204	132	Natural-day	D	ND22
0.590283	-2.16143	133	Natural-day	D	ND22
0.529898	-2.23384	134	Natural-day	D	ND22
0.589974	-2.29528	135	Natural-day	D	ND22
0.71639	-2.0532	136	Natural-day	D	ND22
0.27399	-1.75833	137	Natural-day	D	ND22
0.340682	-1.68083	138	Natural-day	D	ND22
0.437082	-1.67636	139	Natural-day	D	ND22
0.488603	-1.60654	140	Natural-day	D	ND22
0.318998	-1.311	141	Natural-day	D	ND22
0.373102	-1.24747	142	Natural-day	D	ND22
0.533646	-1.34104	143	Natural-day	D	ND22
0.613407	-1.31648	144	Natural-day	D	ND22
0.515242	-0.897945	145	Natural-day	D	ND22
0.658985	-0.9487	146	Natural-day	D	ND22
0.706827	-0.896585	147	Natural-day	D	ND22
0.635477	-0.85542	148	Natural-day	D	ND22
1.0589	-0.62638	149	Natural-day	D	ND22
0.880197	-0.478645	150	Natural-day	D	ND22
0.995086	-0.22149	151	Natural-day	D	ND22
0.9237	-0.175275	152	Natural-day	D	ND22
0.676297	-0.531865	153	Natural-day	D	ND22
0.52583	-0.428125	154	Natural-day	D	ND22
0.598894	-0.354365	155	Natural-day	D	ND22
0.500529	-0.084835	156	Natural-day	D	ND22
0.590376	-0.051365	157	Natural-day	D	ND22
0.652764	-0.08123	158	Natural-day	D	ND22
0.793064	0.171055	159	Natural-day	D	ND22
0.688726	0.211985	160	Natural-day	D	ND22
0.624571	0.1345	161	Natural-day	D	ND22
0.658247	0.03877	162	Natural-day	D	ND22
0.81282	0.070175	163	Natural-day	D	ND22
0.816118	-0.035875	164	Natural-day	D	ND22
0.876103	-0.084695	165	Natural-day	D	ND22
0.994281	0.067675	166	Natural-day	D	ND22
0.914549	0.216115	167	Natural-day	D	ND22
1.05854	0.48484	168	Natural-day	D	ND22
0	0	NA	Natural-day	D	ND23
-0.178013	-0.15246	1	Natural-day	D	ND23
-0.00983033	-0.12678	2	Natural-day	D	ND23
-0.115319	-0.01006	3	Natural-day	D	ND23
-0.0209977	0.097955	4	Natural-day	D	ND23
0.0606639	0.087955	5	Natural-day	D	ND23
0.184126	-0.15084	6	Natural-day	D	ND23
0.318817	-0.15027	7	Natural-day	D	ND23
0.358484	0.03564	8	Natural-day	D	ND23
0.247446	0.08895	9	Natural-day	D	ND23
0.222729	0.028715	10	Natural-day	D	ND23
0.249649	-0.017205	11	Natural-day	D	ND23
0.538955	-0.081175	12	Natural-day	D	ND23
0.619641	0.016285	13	Natural-day	D	ND23
0.690816	0.01606	14	Natural-day	D	ND23
0.825763	-0.14649	15	Natural-day	D	ND23
0.995813	-0.06131	16	Natural-day	D	ND23
1.02645	-0.10458	17	Natural-day	D	ND23
1.08002	-0.11043	18	Natural-day	D	ND23
1.09904	-0.303295	19	Natural-day	D	ND23
1.14582	-0.334655	20	Natural-day	D	ND23
1.93705	-0.04725	21	Natural-day	D	ND23
2.0306	-0.109975	22	Natural-day	D	ND23
2.28392	0.07148	23	Natural-day	D	ND23
2.52619	-0.06989	24	Natural-day	D	ND23
2.53024	0.078195	25	Natural-day	D	ND23
2.47992	0.062655	26	Natural-day	D	ND23
2.47056	-0.000875	27	Natural-day	D	ND23
2.60672	-0.12292	28	Natural-day	D	ND23
2.67467	-0.024615	29	Natural-day	D	ND23
2.76217	-0.096385	30	Natural-day	D	ND23
2.79139	-0.057505	31	Natural-day	D	ND23
2.74597	-0.028625	32	Natural-day	D	ND23
2.75287	0.0323	33	Natural-day	D	ND23
2.93237	-0.1326	34	Natural-day	D	ND23
3.20364	0.121515	35	Natural-day	D	ND23
3.3189	-0.06064	36	Natural-day	D	ND23
3.45842	-0.05233	37	Natural-day	D	ND23
3.46603	-0.16842	38	Natural-day	D	ND23
3.52075	-0.17044	39	Natural-day	D	ND23
3.56254	-0.127355	40	Natural-day	D	ND23
3.55831	-0.075645	41	Natural-day	D	ND23
3.98596	-0.28941	42	Natural-day	D	ND23
0	0	NA	Natural-twiight	N	NN01
-0.127867	-0.24128	1	Natural-twiight	N	NN01
-0.232248	-0.243565	2	Natural-twiight	N	NN01
-0.27917	-0.171355	3	Natural-twiight	N	NN01
-0.0016526	-0.1581	4	Natural-twiight	N	NN01
-0.042208	-0.084645	5	Natural-twiight	N	NN01
-0.337345	-0.01438	6	Natural-twiight	N	NN01
-0.370239	0.06918	7	Natural-twiight	N	NN01
-0.250274	0.20044	8	Natural-twiight	N	NN01
-0.267912	0.27637	9	Natural-twiight	N	NN01
-0.763205	0.21557	10	Natural-twiight	N	NN01
-0.780846	0.290235	11	Natural-twiight	N	NN01
-0.729786	0.350825	12	Natural-twiight	N	NN01
-0.55441	0.234045	13	Natural-twiight	N	NN01
-0.578767	0.162005	14	Natural-twiight	N	NN01
-0.995386	-0.00017	15	Natural-twiight	N	NN01
-1.07549	0.037965	16	Natural-twiight	N	NN01
-1.03586	0.106175	17	Natural-twiight	N	NN01
-0.948047	0.100905	18	Natural-twiight	N	NN01
-1.17014	-0.1528	19	Natural-twiight	N	NN01
-1.00476	-0.19114	20	Natural-twiight	N	NN01
-1.14572	-0.05673	21	Natural-twiight	N	NN01
-1.29604	-0.10697	22	Natural-twiight	N	NN01
-1.30515	-0.18916	23	Natural-twiight	N	NN01
-1.46434	-0.2242	24	Natural-twiight	N	NN01
-1.3066	-0.26505	25	Natural-twiight	N	NN01
-1.26635	0.06498	26	Natural-twiight	N	NN01
-1.40114	0.122215	27	Natural-twiight	N	NN01
-1.44838	0.06035	28	Natural-twiight	N	NN01
-0.435289	0.54365	29	Natural-twiight	N	NN01
0.251435	0.28273	30	Natural-twiight	N	NN01
0.229432	0.131	31	Natural-twiight	N	NN01
0.165734	0.108385	32	Natural-twiight	N	NN01
0.103439	0.14015	33	Natural-twiight	N	NN01
0.121411	0.20335	34	Natural-twiight	N	NN01
0.323864	0.230695	35	Natural-twiight	N	NN01
0.406348	0.12552	36	Natural-twiight	N	NN01
0.166752	0.002135	37	Natural-twiight	N	NN01
0.269431	-0.173925	38	Natural-twiight	N	NN01
0.303944	-0.11329	39	Natural-twiight	N	NN01
0.123389	-0.03318	40	Natural-twiight	N	NN01
0.0326357	0.3389	41	Natural-twiight	N	NN01
0.287625	0.51158	42	Natural-twiight	N	NN01
0.351229	0.494985	43	Natural-twiight	N	NN01
0.375286	0.441805	44	Natural-twiight	N	NN01
0.317916	0.403995	45	Natural-twiight	N	NN01
0.0207942	0.70826	46	Natural-twiight	N	NN01
0.0822197	0.84472	47	Natural-twiight	N	NN01
-0.0384927	0.93228	48	Natural-twiight	N	NN01
-0.0882166	0.898245	49	Natural-twiight	N	NN01
-0.103706	0.80848	50	Natural-twiight	N	NN01
-0.318547	0.922825	51	Natural-twiight	N	NN01
-0.320166	0.778635	52	Natural-twiight	N	NN01
-0.243925	0.724065	53	Natural-twiight	N	NN01
-0.409416	0.71687	54	Natural-twiight	N	NN01
0.0387784	-0.283415	55	Natural-twiight	N	NN01
-0.0798047	-0.369145	56	Natural-twiight	N	NN01
-0.279483	-0.301635	57	Natural-twiight	N	NN01
-0.341541	-0.17121	58	Natural-twiight	N	NN01
-0.0437391	0.337815	59	Natural-twiight	N	NN01
-0.155131	0.59611	60	Natural-twiight	N	NN01
-0.230209	0.60514	61	Natural-twiight	N	NN01
-0.2657	0.6672	62	Natural-twiight	N	NN01
-0.0516436	0.756495	63	Natural-twiight	N	NN01
-0.135744	1.24872	64	Natural-twiight	N	NN01
-0.0644847	1.23969	65	Natural-twiight	N	NN01
-0.0668603	1.31054	66	Natural-twiight	N	NN01
-0.185094	1.37026	67	Natural-twiight	N	NN01
-1.67765	0.000185	68	Natural-twiight	N	NN01
-1.47864	-0.34812	69	Natural-twiight	N	NN01
-1.37048	-0.363555	70	Natural-twiight	N	NN01
-1.39074	-0.31797	71	Natural-twiight	N	NN01
-1.4378	-0.303945	72	Natural-twiight	N	NN01
-1.47996	-0.365825	73	Natural-twiight	N	NN01
-1.40657	-0.5494	74	Natural-twiight	N	NN01
-1.26782	-0.545935	75	Natural-twiight	N	NN01
-1.22825	-0.500495	76	Natural-twiight	N	NN01
-1.26633	-0.456135	77	Natural-twiight	N	NN01
-1.32371	-0.496475	78	Natural-twiight	N	NN01
-1.34574	-0.66085	79	Natural-twiight	N	NN01
-1.50734	-0.6377	80	Natural-twiight	N	NN01
-1.62767	-0.389505	81	Natural-twiight	N	NN01
-0.634531	-0.26664	82	Natural-twiight	N	NN01
-0.622953	-0.216075	83	Natural-twiight	N	NN01
-0.673831	-0.200775	84	Natural-twiight	N	NN01
-0.727362	-0.22974	85	Natural-twiight	N	NN01
-0.74533	-0.291675	86	Natural-twiight	N	NN01
-0.71363	-0.342345	87	Natural-twiight	N	NN01
-0.605479	-0.36031	88	Natural-twiight	N	NN01
0	0	NA	Natural-twiight	N	NN02
-0.128799	-0.2984	1	Natural-twiight	N	NN02
-0.235723	-0.300845	2	Natural-twiight	N	NN02
-0.208916	-0.206005	3	Natural-twiight	N	NN02
0.0100392	-0.179615	4	Natural-twiight	N	NN02
-0.0205644	-0.24789	5	Natural-twiight	N	NN02
0.0875895	-0.29857	6	Natural-twiight	N	NN02
0.0378996	-0.35798	7	Natural-twiight	N	NN02
0.162695	-0.289775	8	Natural-twiight	N	NN02
0.141119	-0.212605	9	Natural-twiight	N	NN02
0.1819	-0.15066	10	Natural-twiight	N	NN02
0.253153	-0.18613	11	Natural-twiight	N	NN02
-0.00808073	-0.55399	12	Natural-twiight	N	NN02
0.0682915	-0.55405	13	Natural-twiight	N	NN02
-0.0371431	-0.28709	14	Natural-twiight	N	NN02
0.074986	-0.14172	15	Natural-twiight	N	NN02
0.053411	-0.06202	16	Natural-twiight	N	NN02
-0.262201	0.01412	17	Natural-twiight	N	NN02
-0.366841	-0.31592	18	Natural-twiight	N	NN02
-0.107282	-0.450195	19	Natural-twiight	N	NN02
-0.0677801	-0.397105	20	Natural-twiight	N	NN02
-0.289201	-0.32357	21	Natural-twiight	N	NN02
-0.133677	-0.031515	22	Natural-twiight	N	NN02
-0.0751368	-0.04674	23	Natural-twiight	N	NN02
-0.100646	-0.111225	24	Natural-twiight	N	NN02
-0.149008	-0.1036	25	Natural-twiight	N	NN02
-0.183314	-0.02642	26	Natural-twiight	N	NN02
-0.142528	0.043115	27	Natural-twiight	N	NN02
-0.217605	0.071	28	Natural-twiight	N	NN02
-0.20608	0.155735	29	Natural-twiight	N	NN02
0.244495	0.12882	30	Natural-twiight	N	NN02
0.212626	0.07066	31	Natural-twiight	N	NN02
0.136268	0.087165	32	Natural-twiight	N	NN02
0.281456	0.1895	33	Natural-twiight	N	NN02
0.305571	0.10221	34	Natural-twiight	N	NN02
0.165445	-0.034285	35	Natural-twiight	N	NN02
-0.0188237	0.33646	36	Natural-twiight	N	NN02
0.0359584	0.397125	37	Natural-twiight	N	NN02
0.0957435	0.34775	38	Natural-twiight	N	NN02
0.0382307	0.05562	39	Natural-twiight	N	NN02
-0.0572275	0.06455	40	Natural-twiight	N	NN02
-0.179087	0.48457	41	Natural-twiight	N	NN02
-0.114132	0.53258	42	Natural-twiight	N	NN02
-0.0237744	0.512275	43	Natural-twiight	N	NN02
-0.0009194	0.441425	44	Natural-twiight	N	NN02
0.217957	0.37042	45	Natural-twiight	N	NN02
0.201327	0.26672	46	Natural-twiight	N	NN02
0.335033	0.334915	47	Natural-twiight	N	NN02
0.336543	0.630885	48	Natural-twiight	N	NN02
0.0845482	0.67282	49	Natural-twiight	N	NN02
0.0502313	0.73609	50	Natural-twiight	N	NN02
0.140624	0.758785	51	Natural-twiight	N	NN02
0.109962	0.61715	52	Natural-twiight	N	NN02
0.202903	0.6449	53	Natural-twiight	N	NN02
0.213209	0.799205	54	Natural-twiight	N	NN02
-0.181374	0.807105	55	Natural-twiight	N	NN02
[truncated: 2,183 more rows]
