# Supplementary material for: Distinguishing between apparent and actual randomness: a preliminary examination with Australian ants
Source: Behav Ecol Sociobiol. 2018 Jun 20;72(7):113. doi: 10.1007/s00265-018-2527-1 (PMC6010489; doi:10.1007/s00265-018-2527-1)
Supplement: Supplementary file 5 — (FOR 4 kb) [file 265_2018_2527_MOESM5_ESM.for]

c ************************************************************
c
c Find maximum likelihood estimates for stretched-exponential 
c parameters and bi-exponentials
c
c 21-4-2017
c ***********************************************************     
       
      implicit double precision(a-h,o-z)
      implicit integer(i-n)
      double precision lambda,len,LLH,LLHmax,mu,N,nu,
     &                  LA,LB,L3,L3max
      double precision l(10000)
      character*1 habitat
      character*1 day
      character*2 id
      character*1 order
                
      external m01caf,s14aaf,s14baf

c Tarp (Uniform substrate) by Day
c      open(unit=10,file='ant_data_segment_length1.txt',status='old')
c Tarp (Uniform substrate) by Night
c       open(unit=10,file='ant_data_segment_length2.txt',status='old')
c Fractal Substrate by Day
c       open(unit=10,file='ant_data_segment_length3.txt',status='old')
c Fractal Substrate by Night
c         open(unit=10,file='ant_data_segment_length4.txt',status='old')
c Natural Substrate by Day
c         open(unit=10,file='ant_data_segment_length5.txt',status='old')
c Natural Substrate by Night
          open(unit=10,file='ant_data_segment_length6.txt',status='old')

c lower cut-off for step-length
        alim=0.05d0 ! for T & F
        blim=50.0d0

c Read in step-length data    
       m=0

       do 10 i=1,10000
        
        read(10,*,end=20) len,habitat,day,id
      
        
c update AIC Sums    
       if(len.gt.alim) then 
        m=m+1     
        l(m)=len
        Sum0=Sum0+1   	
        Sum1=Sum1+dlog(len)
        Sum2=Sum2+len
        blim=max(blim,len)
       end if                
 
 10   continue
 20   continue

      write(6,*) 'm=',m

c Calculate log-likelihood functions 
     
      LLHmax=-10000.0d0
      
 
      do 30 lambda=0.0d0,5.0d0,0.05d0
c      do 30 mu=-0.99d0,0.0d0,0.02d0
      do 30 nu=0.1d0,2.0d0,0.01d0
       mu=nu-1.0d0 
   

c Find normalization factor
        	
c parameters for s14aaf and s14baf
      a=(1.0d0+mu)/nu
      x=(alim*lambda)**nu
      tol=0.01d0
      ifail=0

      G=s14aaf(a,ifail)		! Gamma function
      call s14baf(a,x,tol,P,Q,ifail)	! Incomplete Gamma
            
c Normalization factor
      N=nu*(lambda**(mu+1.0d0))/(G*Q)
      
      Sum1=0.0d0
      Sum2=0.0d0

      do 40 i=1,m
       Sum1=Sum1+l(i)**nu
       Sum2=Sum2+dlog(l(i))
 40   continue

      LLH=m*dlog(N)-(lambda**nu)*Sum1+mu*Sum2

c update best parameter values
      if(LLH.gt.LLHmax) then
       best1=lambda
       best2=mu
       best3=nu
       best4=N
       LLHmax=LLH
      end if

 30   continue

      write(6,*) 'Maximum likelihood estimates'
      lambda=best1
      mu=best2
      nu=best3
      N=best4

      write(6,*) 'lambda=',lambda
      write(6,*) 'mu=',mu
      write(6,*) 'nu=',nu
      write(6,*) 'LLH=',LLHmax
      AIC1=-2.0d0*LLHmax+4.0d0

c Find best fit bi-exponential
      L3max=-100000.0d0 
      do 60 A=0.0d0,1.0d0,0.1d0
      B=1.0d0-A
      do 60 LA=0.0d0,10.0d0,0.1d0
      do 60 LB=0.0d0,20.0d0,0.2d0
      
     
c Calculate LLH
       L3=0.0d0
       
       do 65 i=1,m
        PA=LA*dexp(-LA*l(i))/(dexp(-LA*alim)-dexp(-LA*blim))
        PB=LB*dexp(-LB*l(i))/(dexp(-LB*alim)-dexp(-LB*blim))
        
        L3=L3+dlog(A*PA+B*PB)
 65    continue

       if(L3.gt.L3max) then
        L3max=L3
        best1=A
       
        best3=LA
        best4=LB
        
       end if

             
 60   continue

      A=best1
      B=1.0d0-A
      

      LA=best3
      LB=best4
      
      L3=L3max
     
  
      write(6,*) 'bi-exponential'    
      write(6,*) 'A=',A
      write(6,*) 'B=',B
      write(6,*) 'LA=',LA
      write(6,*) 'LB=',LB
     
      
      write(6,*) 'L3=',L3

      AIC3=-2*L3+6.0d0

      AICmin=min(AIC1,AIC3)

      d1=AIC1-AICmin
      d3=AIC3-AICmin
     
      
      Sum=dexp(-0.5d0*d1)+dexp(-0.5d0*d3)

      w1=dexp(-0.5d0*d1)/Sum
      w3=dexp(-0.5d0*d3)/Sum
      write(6,*) 'Akaike weight for gse=',w1

c write out rank freq. distribution

c parameters for s14aaf and s14baf

      do 50 x=alim,blim,0.01d0

      a1=(1.0d0+mu)/nu
      y=(x*lambda)**nu
      tol=0.01d0
      ifail=0

      G=s14aaf(a1,ifail)		! Gamma function
      call s14baf(a1,y,tol,P,Q,ifail)	! Incomplete Gamma

      C=N*Q*G/(nu*(lambda**(mu+1.0d0)))

      C3=A*(dexp(-LA*x)-dexp(-LA*blim))
     &    /(dexp(-LA*alim)-dexp(-LA*blim))+
     &    B*(dexp(-LB*x)-dexp(-LB*blim))
     &    /(dexp(-LB*alim)-dexp(-LB*blim))

      write(20,998) x,C,C3
 50   continue

c Rank vector of durations
       m1=1
       order='D'
       ifail=0 
       call m01caf(l,m1,m,order,ifail) 

c write out CDF      
       do 70 i=1,m
        write(21,999) l(i),1.0d0*i/m
 70    continue 
  
998   format(3f16.8)
999   format(2f16.8)
      end

      


      
   
